# Supplementary material for: IMP2/p62 induces genomic instability and an aggressive hepatocellular carcinoma phenotype
Source: Cell Death Dis. 2015 Oct 1;6(10):e1894–. doi: 10.1038/cddis.2015.241 (PMC4632283; doi:10.1038/cddis.2015.241)
Supplement: Supplementary Table S3 [file cddis2015241x2.xlsx]

## Sheet: Sheet1
Table S3 SNR analysis in respect to Hoshida's marker genes
A positive SNR result confirms class 1, whereas a negative SNR result confirms class 2 affinity
Class	Marker	SNR
S1	IQGAP1	0.302513
S1	S100A11	0.521985
S1	RAB31	0.570135
S1	CD37	0.167419
S1	POSTN	0.657415
S1	ARHGDIB	0.20309
S1	ALOX5AP	0.230444
S1	LAPTM5	0.334115
S1	ARPC2	0.405782
S1	IFI30	0.121657
S1	COL1A2	0.497542
S1	GPNMB	0.249894
S1	ANXA1	0.198474
S1	LUM	0.30482
S1	CDK2AP1	0.168795
S1	LHFPL2	0.437628
S1	LSP1	0.302236
S1	CTSC	0.501911
S1	LCP1	-0.00943937
S1	IER3	0.795562
S1	PTPRC	0.165841
S1	COL3A1	0.365405
S1	MSN	0.226196
S1	SLA	0.245924
S1	IL2RG	0.221174
S1	COL4A2	0.187012
S1	GEM	0.301206
S1	PLP2	0.242993
S1	ARPC1B	0.317083
S1	CYP1B1	0.11964
S1	MGP	0.276052
S1	ANXA5	0.399436
S1	DAB2	0.364152
S1	TAX1BP3	0.501072
S1	C3AR1	0.139795
S1	CCL5	0.125929
S1	PYGB	0.179461
S1	TPM2	0.647342
S1	COL4A1	0.147259
S1	CBFB	0.289746
S1	THY1	0.347135
S1	ALDOA	0.408402
S1	ITPR3	0.225022
S1	BLVRA	0.270977
S1	HK1	0.244627
S1	CD53	0.224877
S1	HLA-DQB1	0.155458
S1	CORO1A	0.297243
S1	PLAUR	0.496066
S1	TIMP2	0.309494
S1	OAZ1	0.156426
S1	HLA-DPB1	0.133284
S1	IL7R	0.261478
S1	BCL2A1	0.278937
S1	TRAF3	0.191827
S1	LAMB1	0.581355
S1	LTBP2	0.251651
S1	CDH11	0.418582
S1	SLC1A5	0.587629
S1	KLF5	0.154097
S1	LDHB	0.138923
S1	COL15A1	0.0440874
S1	TCF4	0.0951173
S1	CD47	-0.0415037
S1	CTGF	0.401919
S1	ID3	0.206447
S1	IGLL1	0.0537096
S1	KIAA0101	0.430876
S1	FBN1	0.16192
S1	ADAM8	0.286652
S1	HIF1A	0.500369
S1	TRAF5	0.603719
S1	COL6A1	-0.00842437
S1	ACTA2	0.2249
S1	LGALS1	0.31192
S1	TSPAN3	0.0747032
S1	PFN1	0.24308
S1	NSMAF	0.288463
S1	ATP6V1F	0.137857
S1	LTBP3	0.174425
S1	CYBB	0.158369
S1	LGALS3BP	0.258857
S1	NPC2	0.104771
S1	EFEMP1	0.20041
S1	MAP1B	0.304305
S1	TAGLN	0.263336
S1	ATP6V1B2	-0.150552
S1	DCTN2	0.200074
S1	CXCR4	0.226699
S1	HLA-DMA	-0.0184856
S1	FLNA	0.58691
S1	FCGBP	0.270238
S1	MYCBP2	0.212118
S1	PPIC	-0.105876
S1	AEBP1	0.29396
S1	HCLS1	0.202578
S1	PAM	0.314052
S1	S100A10	0.0560548
S1	F13A1	0.192527
S1	C1QB	0.137481
S1	GUCY1A3	0.282861
S1	LMO4	0.0505256
S1	STX3	0.237737
S1	STK38	0.00391046
S1	EFNB1	0.0571264
S1	CAPZA1	0.093785
S1	MPHOSPH6	0.0780202
S1	ZNF384	0.0708907
S1	CD74	0.0422485
S1	NBL1	0.311635
S1	CD151	0.228084
S1	MTHFD2	0.616816
S1	GRN	-0.0862099
S1	RNASE6	0.156572
S1	CRABP2	0.0325614
S1	CDC25B	0.230823
S1	DDR1	0.409185
S1	PKN1	0.191417
S1	IFI16	0.184341
S1	SLC39A6	0.174355
S1	PKMYT1	0.290923
S1	IKBKE	0.221446
S1	COL6A2	0.350724
S1	GYPC	0.166249
S1	CYR61	0.194164
S1	ADAM9	0.368605
S1	ASAH1	0.110096
S1	GSTP1	0.30299
S1	CRIP2	0.0764892
S1	COL5A2	0.35262
S1	PIM2	0.250481
S1	COL11A1	0.473989
S1	IGH@	0.0827001
S1	DPYSL2	0.0690783
S1	CSRP3	-0.0731432
S1	FCGR2A	0.213675
S1	GNAI2	-0.0368132
S1	RALGDS	0.42657
S1	ACP5	0.227124
S1	FYB	0.287588
S1	IGKC	0.170055
S1	LITAF	-0.0608523
S1	POLD3	0.210992
S1	RSU1	0.111898
S1	PEA15	-0.00716361
S1	FHL3	0.428854
S1	ANXA4	0.106948
S1	CD3D	0.285037
S1	M6PR	0.141907
S1	RNASE1	0.0377533
S1	IGFBP5	0.133371
S1	PKD2	0.145265
S1	CTSS	-0.0983632
S1	DGKA	0.247853
S1	SLC2A5	-0.0487588
S1	SLC7A5	0.287103
S1	FUT4	0.219485
S1	CDC20	0.424004
S1	CYBA	0.463909
S1	PRKD2	0.31581
S1	TP53BP1	0.37468
S1	S100A13	0.258234
S1	DUT	-0.108462
S1	IRF1	-0.00192324
S1	SMARCD1	0.263316
S1	AQP1	0.0525618
S1	PAK1	0.297379
S1	CCR7	0.244232
S1	TRIP10	0.379702
S1	LYN	0.0777158
S1	ARF5	-0.212549
S1	FGL2	0.101709
S1	CXCL1	0.293723
S1	GLIPR1	0.00806778
S1	PSMD2	-0.0182466
S1	CCND2	0.208442
S1	AIF1	0.199482
S1	PAPSS1	0.324897
S1	SRI	0.150349
S1	ME1	0.0854402
S1	PLD3	0.0170028
S1	DUSP5	0.473886
S1	DNM2	0.13455
S1	ADAM15	-0.236419
S1	HLA-DOA	0.0994618
S1	GNS	-0.186322
S1	RCC1	0.244336
S1	RIT1	0.211303
S1	PPP4R1	0.162589
S1	RHOA	-0.0319228
S1	MFAP1	0.0332494
S1	ATP1B3	0.460355
S1	PROCR	0.19364
S1	ATP6AP1	-0.114027
S1	DDX11	0.337775
S1	LOX	0.226694
S1	LGMN	0.0716113
S1	CD48	0.135899
S1	ITGB2	0.233153
S1	TFF3	0.404926
S1	DGKZ	0.376947
S1	RIN2	0.164546
S1	SLBP	0.0934767
S1	CD8A	0.0720922
S1	RPA2	-0.125849
S1	SPAG8	-0.114557
S1	CYFIP1	0.125459
S1	TNFRSF1B	-0.104984
S1	RALB	-0.0755117
S1	IL2RB	-0.0228311
S1	PGK1	-0.0600619
S1	PPP1CB	-0.0487362
S1	IL15RA	0.345493
S1	SLC2A1	0.248882
S1	AP2S1	-0.0441989
S1	LTF	-0.00990519
S1	AKT3	0.108571
S1	PRMT5	-0.0420662
S1	LGALS9	0.33716
S1	ATP6V0B	-0.156184
S1	HEXA	-0.0632255
S1	SMAD2	0.0194223
S1	CHN1	0.022052
S1	DDR2	0.0221437
S1	PPP4C	-0.0824182
S2	LBR	0.311226
S2	COL2A1	-0.0131827
S2	GPC3	0.0547236
S2	AFP	0.328546
S2	AHCY	0.0442562
S2	TARBP1	0.0954447
S2	ARID3A	0.331137
S2	FGFR3	0.385216
S2	SMARCC1	0.36725
S2	RPS5	0.26935
S2	EIF4A2	0.149134
S2	TRIM26	-0.390223
S2	PHF3	-0.0785854
S2	FBL	0.466391
S2	SSB	0.373943
S2	TTC3	0.0870627
S2	RPS25	0.316435
S2	SNRPE	0.117849
S2	GLUD1	-0.210747
S2	MAPK6	0.0684964
S2	ATXN10	-0.0149947
S2	RPS24	0.38788
S2	DDX18	0.153079
S2	NCOA4	-0.210306
S2	CSNK2A2	0.0193898
S2	EIF4B	0.173866
S2	TPR	0.098602
S2	CSE1L	0.291917
S2	SMARCA1	-0.0198431
S2	SLC6A2	-0.0350778
S2	RPS19	0.535248
S2	TM9SF4	-0.117995
S2	NET1	0.0651294
S2	SLC6A5	0.0854959
S2	TIAL1	0.0257925
S2	CHKA	0.0123785
S2	HMGCR	0.123
S2	ADD3	0.274092
S2	BRD3	0.182783
S2	PEG3	0.172309
S2	ERBB3	-0.185074
S2	BTG3	-0.00420542
S2	ATP2B2	-0.26661
S2	RAB4A	-0.278493
S2	IDI1	-0.000476802
S2	PPARG	0.208772
S2	TP53BP2	-0.102724
S2	CXADR	-0.00728016
S2	PLXNB1	0.0179734
S2	CASC3	0.109551
S2	CPD	0.101615
S2	ATF2	0.0490286
S2	ATP2B1	0.282862
S2	FLNB	0.0446509
S2	RPL24	0.476982
S2	DEK	0.10054
S2	DDX1	0.147518
S2	BCAM	0.250621
S2	CSNK2A1	0.184504
S2	RPL31	0.260239
S2	RBM39	0.0406753
S2	BCLAF1	0.090559
S2	MEST	0.295286
S2	TIA1	0.0730417
S2	GTF3C2	0.440046
S2	TBCE	-0.176528
S2	KLF3	-0.080779
S2	H1F0	-0.124032
S2	SEPHS1	0.212451
S2	CD46	-0.26082
S2	NUP153	0.111053
S2	POFUT1	-0.0974979
S2	RPL27	0.3712
S2	CDK6	0.0100093
S2	NR2C1	-0.0448771
S2	CLK2	0.168695
S2	ITIH2	-0.16196
S2	PPP2R1A	0.189154
S2	FGFR4	0.154539
S2	EP300	0.164144
S2	PHKA2	0.0974156
S2	RPS27	0.168235
S2	PTOV1	0.203715
S2	PIGC	-0.0784243
S2	SREBF2	0.281277
S2	GBF1	0.10196
S2	ACP1	-0.0656719
S2	SNTB1	-0.101008
S2	NT5E	0.0937746
S2	IGF2R	-0.0227163
S2	PNN	0.0625745
S2	HELZ	-0.0532189
S2	SUMO1	-0.158195
S2	PRDX3	-0.222042
S2	SUZ12	0.0582136
S2	ATM	0.182704
S2	CTNNB1	-0.0388073
S2	ENPP1	-0.30533
S2	GTF2I	-0.0629916
S2	CUL4A	0.0559267
S2	ABCD3	-0.236106
S2	NR5A2	-0.0846906
S2	ATP5F1	-0.215921
S2	GNAI1	-0.201687
S2	GCN1L1	0.290524
S2	TFIP11	0.0603777
S3	GLYAT	-0.713328
S3	SERPINC1	-0.763478
S3	APOC4	-0.769489
S3	MTHFD1	-0.540943
S3	GPT	-0.401236
S3	HPD	-0.479343
S3	SERPING1	-0.540376
S3	PCK1	-0.471824
S3	HGD	-0.744849
S3	CYP2C9	-0.500044
S3	DECR1	-0.469304
S3	ALDH6A1	-0.691521
S3	CYB5A	-0.855019
S3	AZGP1	-0.542533
S3	C1S	-0.522726
S3	SOD1	-0.602396
S3	CES1	-0.48034
S3	F11	-0.548308
S3	CPB2	-0.632983
S3	PCK2	-0.734071
S3	PON3	-0.50618
S3	APCS	-0.452634
S3	PCCB	-0.497027
S3	ITIH4	-0.413374
S3	ALDOB	-0.711652
S3	ACAA2	-0.591491
S3	C4BPA	-0.404738
S3	SULT2A1	-0.860944
S3	CYP27A1	-0.456019
S3	ACSL1	-0.541451
S3	CTH	-0.800613
S3	C8B	-0.508383
S3	SELENBP1	-0.650933
S3	ABCB4	-0.605897
S3	CAT	-0.64316
S3	ZNF160	0.37525
S3	C1R	-0.342055
S3	ACO1	-0.587577
S3	PCCA	-0.284713
S3	ALAS1	-0.557865
S3	SLC23A2	-0.231416
S3	FMO4	-0.842054
S3	HSD17B4	-0.694014
S3	CBR1	-0.590101
S3	MGST2	-0.398513
S3	BDH1	-0.520271
S3	SHMT1	-0.600698
S3	TST	-0.438171
S3	FAH	-0.448797
S3	RGN	-0.785541
S3	SERPINA6	-0.424899
S3	AGXT	-0.591819
S3	SDS	-0.413762
S3	FANCA	0.203311
S3	EPHX1	-0.654567
S3	BHMT	-0.719776
S3	BTD	-0.615062
S3	GOT2	-0.479463
S3	DAO	-0.706935
S3	MUT	-0.577302
S3	ALDH2	-0.718802
S3	ABP1	0.0649678
S3	CYP2J2	-0.656927
S3	ECHS1	-0.644215
S3	FGG	-0.257334
S3	CRYM	-0.260038
S3	ALDH7A1	-0.516289
S3	ADH6	-0.641965
S3	SDC1	-0.559896
S3	EHHADH	-0.741709
S3	CD81	-0.28856
S3	PAH	-0.577299
S3	SLC10A1	-0.704096
S3	ACOX1	-0.477185
S3	RNASE4	-0.442098
S3	ARG1	-0.565445
S3	BAAT	-0.728894
S3	IQGAP2	-0.450444
S3	SORL1	-0.391498
S3	IL32	-0.229329
S3	NNMT	0.0411961
S3	TINAGL1	-0.00853073
S3	HAAO	-0.504968
S3	SPAM1	0.0351653
S3	NRG1	-0.0832743
S3	AQP7	-0.292575
S3	GJB1	-0.571407
S3	ITIH1	-0.489293
S3	SEPP1	-0.446749
S3	GHR	-0.406322
S3	GSTO1	-0.383392
S3	CYP21A2	0.078334
S3	IGF1	-0.292548
S3	SLC16A2	-0.549618
S3	ATOX1	-0.554685
S3	HRG	-0.508158
S3	FGB	-0.330949
S3	ALDH4A1	-0.358944
S3	F5	-0.445352
S3	SLC9A3R2	-0.221798
S3	COL18A1	-0.369482
S3	PLG	-0.488506
S3	RARRES2	-0.453213
S3	LPIN2	-0.596337
S3	HRSP12	-0.635638
S3	CPS1	-0.503465
S3	RHOB	-0.0858104
S3	QDPR	-0.627086
S3	PDK4	-0.720636
S3	ALDH1A1	-0.382267
S3	SLC2A2	-0.703452
S3	IL13RA1	-0.568299
S3	TOB1	-0.649981
S3	PIK3R1	-0.479607
S3	MAOA	-0.68776
S3	ITIH3	-0.342482
S3	DNASE1L3	-0.364687
S3	PGRMC1	-0.717888
S3	CRABP1	0.0787724
S3	MAOB	-0.496164
S3	CFB	-0.455313
S3	CYP3A7	-0.252968
S3	AGL	-0.430094
S3	CD302	-0.351927
S3	APOC2	-0.503398
S3	CRYAA	-0.357882
S3	SHB	-0.0624702
S3	ASGR2	0.0157919
S3	GCKR	-0.17538
S3	LCAT	-0.261225
S3	GPX3	-0.554577
S3	TCEA2	-0.469039
S3	ACADM	-0.664164
S3	BLVRB	-0.536802
S3	TDO2	-0.253225
S3	NDUFV2	-0.419892
S3	KNG1	-0.675839
S3	KCNJ8	-0.628593
S3	CA2	-0.134948
S3	NFIC	-0.378705
S3	CECR1	-0.0350564
S3	GSTZ1	-0.428931
S3	CPA3	-0.0721434
S3	ITPR2	-0.577044
S3	ALDH1B1	-0.332281
S3	SDHB	-0.420474
S3	BLOC1S1	-0.421151
S3	BPHL	-0.472157
S3	ABCC6	-0.416885
S3	ADK	-0.397765
S3	SLC6A1	-0.692068
S3	AMFR	-0.280527
S3	ALPL	-0.142375
S3	PROS1	-0.166997
S3	MTHFS	-0.553413
S3	ABHD2	-0.305888
S3	ASCL1	-0.159172
S3	ACADSB	-0.43442
S3	GCH1	-0.266983
S3	ARSA	-0.232803
S3	ICAM3	-0.267963
S3	TMOD1	-0.377497
S3	IL6R	-0.631951
S3	HMOX2	-0.321592
S3	CP	-0.263448
S3	EPAS1	-0.0869932
S3	APOH	-0.582782
S3	MAPRE3	-0.296059
S3	ETS2	-0.258268
S3	SLC35D1	-0.5485
S3	PLCG2	-0.392207
S3	ALDH3A2	-0.503503
S3	AMT	-0.336442
S3	CYFIP2	-0.135017
S3	EMP2	-0.367216
S3	INSR	-0.273415
S3	TPMT	-0.507406
S3	EGFR	-0.279559
S3	FH	-0.684492
S3	ASGR1	-0.413496
S3	CXCL2	0.0511736
S3	PTS	-0.221715
S3	CPA4	-0.0179817
S3	ASL	-0.41051
S3	FKBP2	-0.177058
S3	PGM1	-0.422731
S3	MME	-0.330237
S3	SMARCA2	-0.376251
S3	F2	-0.397244
S3	CD14	-0.495196
S3	MYLK	-0.216333
S3	SOAT1	0.105513
S3	NFIB	-0.251997
S3	PLA2G2A	-0.111475
S3	AKR1C1	-0.119203
S3	SLC6A12	-0.567137
S3	ACADS	-0.416321
S3	POLD4	-0.323685
S3	ACOX2	-0.559144
S3	SLC7A2	-0.150679
S3	COX5B	-0.460236
S3	APOA1	-0.157972
S3	EDNRB	-0.231074
S3	SOD2	-0.092609
S3	TGFBR3	-0.374828
S3	SREBF1	0.24291
S3	ACADVL	-0.15132
S3	PPP2R1B	-0.428907
S3	SLCO2A1	-0.120245
S3	PNPLA4	-0.474363
S3	CGREF1	0.0253215
S3	FLT4	-0.013133
S3	CFH	-0.263295
S3	GCHFR	-0.316146
S3	IFIT1	-0.522409
S3	ARHGEF12	-0.0733803
S3	IDH2	-0.133757
S3	CSTB	0.029185
S3	CNGA1	-0.306107
S3	SPARCL1	-0.48061
S3	GGH	-0.280021
S3	SLPI	-0.229072
S3	KLKB1	-0.361195
S3	IMPA1	-0.272784
S3	ATP5J	-0.459734
S3	FXR2	-0.11045
S3	HMGCS2	-0.624697
S3	NFKBIA	-0.074069
S3	MYO1E	-0.0671359
S3	KMO	-0.346541
S3	TJP2	0.122508
S3	DRG2	-0.0692352
S3	PKLR	-0.285625
S3	SRD5A1	-0.63353
S3	CTSO	-0.457112
S3	SERPINA3	-0.0918505
S3	ANXA6	-0.371096
S3	ATP5D	-0.137452
S3	IDH3A	-0.339102
S3	GPX2	0.0531897
S3	LPIN1	-0.387986
S3	ISG15	-0.198864
	IGF2BP2	0.369068
	AFP	0.328546
	DLK1	0.246722
	Rac1	0.309792
