# Supplementary material for: IMP2/p62 induces genomic instability and an aggressive hepatocellular carcinoma phenotype
Source: Cell Death Dis. 2015 Oct 1;6(10):e1894–. doi: 10.1038/cddis.2015.241 (PMC4632283; doi:10.1038/cddis.2015.241)
Supplement: Supplementary Table S4 [file cddis2015241x3.xlsx]

## Sheet: Sheet1
Table S4 SNR analysis in respect to Chiang's marker genes
A positive SNR result confirms, whereas a negative SNR result neglects affinity to the respective class
Chiang's class	Class	Marker	Expression	SNR	SNR
CTNNB1	C2a	AMACR	Up	C2aVSC2b=-0.00129261464041731	C2aVSC1=0.220373998648512
CTNNB1	C2a	GLUL	Up	C2aVSC2b=0.165149220989479	C2aVSC1=0.439184551401454
CTNNB1	C2a	PANX1	Up	C2aVSC2b=0.273557419667419	C2aVSC1=0.241054455859993
CTNNB1	C2a	SLC1A2	Up	C2aVSC2b=0.126161120443972	C2aVSC1=0.534051790251721
CTNNB1	C2a	MERTK	Up	C2aVSC2b=0.321287952303405	C2aVSC1=0.346662244096769
CTNNB1	C2a	CTNNBL1	Up	C2aVSC2b=0.161400095549882	C2aVSC1=0.2486776256066
CTNNB1	C2a	SLC5A6	Up	C2aVSC2b=0.139414562674194	C2aVSC1=0.207472219327431
CTNNB1	C2a	ALDH3A1	Up	C2aVSC2b=0.176400688239999	C2aVSC1=0.438776279473015
CTNNB1	C2a	LGR5	Up	C2aVSC2b=0.0290328360155811	C2aVSC1=-0.0904859562493978
CTNNB1	C2a	CDC14B	Up	C2aVSC2b=0.329775236079503	C2aVSC1=0.584172941407946
CTNNB1	C2a	RHBG	Up	C2aVSC2b=0.0540800051434581	C2aVSC1=0.278289116203383
CTNNB1	C2a	TBX3	Up	C2aVSC2b=0.178208548471476	C2aVSC1=0.518262724127408
CTNNB1	C2a	SLC22A11	Up	C2aVSC2b=0.154651381343127	C2aVSC1=0.42889210633344
CTNNB1	C2a	SPARCL1	Up	C2aVSC2b=0.264015174816585	C2aVSC1=0.687104801795798
CTNNB1	C2a	EPHB2	Up	C2aVSC2b=0.133088293370079	C2aVSC1=0.288168158201407
CTNNB1	C2a	HSDL2	Up	C2aVSC2b=0.261079767848364	C2aVSC1=0.60889898499396
CTNNB1	C2a	CDK6	Up	C2aVSC2b=0.133499473996615	C2aVSC1=0.105571007131067
CTNNB1	C2a	NEK3	Up	C2aVSC2b=0.0919754750171416	C2aVSC1=0.265843227192422
CTNNB1	C2a	SLC13A3	Up	C2aVSC2b=0.12715545276136	C2aVSC1=0.363527343603865
CTNNB1	C2a	INSIG2	Up	C2aVSC2b=0.377903563550572	C2aVSC1=0.523553046237664
CTNNB1	C2a	REG3A	Up	C2aVSC2b=0.101745821703643	C2aVSC1=0.0978556047958833
CTNNB1	C2a	ASPSCR1	Up	C2aVSC2b=0.172044819590301	C2aVSC1=0.382445287798205
CTNNB1	C2a	CYP1A1	Up	C2aVSC2b=0.252224041237263	C2aVSC1=0.464095507643925
CTNNB1	C2a	TTC9	Up	C2aVSC2b=0.309355072299223	C2aVSC1=0.460381751974688
CTNNB1	C2a	TRIB2	Up	C2aVSC2b=-0.014047827014225	C2aVSC1=0.192585505893506
CTNNB1	C2a	FAM8A1	Up	C2aVSC2b=0.203123040335885	C2aVSC1=0.274318674486193
CTNNB1	C2a	BMP4	Up	C2aVSC2b=0.130204425960948	C2aVSC1=0.0789300991845145
CTNNB1	C2a	PREB	Up	C2aVSC2b=0.0864252210724105	C2aVSC1=0.222495493595622
CTNNB1	C2a	HABP4	Up	C2aVSC2b=-0.0710473254109616	C2aVSC1=-0.254705010007069
CTNNB1	C2a	NUDT6	Up	C2aVSC2b=0.478556005280619	C2aVSC1=0.507837078194614
CTNNB1	C2a	SLC4A4	Up	C2aVSC2b=0.432157584446093	C2aVSC1=0.454936494195699
CTNNB1	C2a	STRA13	Up	C2aVSC2b=0.215816037653434	C2aVSC1=0.370730602244407
CTNNB1	C2a	MME	Up	C2aVSC2b=0.105907966130606	C2aVSC1=0.36534551665343
CTNNB1	C2a	NUBPL	Up	C2aVSC2b=0.195029348186029	C2aVSC1=0.233744953248744
CTNNB1	C2a	DSG1	Up	C2aVSC2b=0.356654380418245	C2aVSC1=0.645478383042934
CTNNB1	C2a	HLF	Up	C2aVSC2b=0.326739559785133	C2aVSC1=0.60172583289265
CTNNB1	C2a	FIGF	Up	C2aVSC2b=-0.0282657659749161	C2aVSC1=0.0927672442396167
CTNNB1	C2a	HHAT	Up	C2aVSC2b=0.0475976128957235	C2aVSC1=0.0802254192463075
CTNNB1	C2a	YPEL1	Up	C2aVSC2b=0.247207871612143	C2aVSC1=0.0757519430105426
CTNNB1	C2a	ABCG2	Up	C2aVSC2b=0.39039634877549	C2aVSC1=0.556286101587652
CTNNB1	C2a	AQP9	Up	C2aVSC2b=0.560788318557134	C2aVSC1=1.43236334857841
CTNNB1	C2a	RAB11FIP2	Up	C2aVSC2b=-0.0832041684532499	C2aVSC1=-0.0900815145126469
CTNNB1	C2a	GNAI1	Up	C2aVSC2b=0.111489309213589	C2aVSC1=0.216075940606969
CTNNB1	C2a	ACSL5	Up	C2aVSC2b=0.266518356734412	C2aVSC1=0.822688956845257
CTNNB1	C2a	SLC22A4	Up	C2aVSC2b=0.074605238609637	C2aVSC1=0.279043214278055
CTNNB1	C2a	SEPT4	Up	C2aVSC2b=0.404486136560033	C2aVSC1=0.631954380439356
CTNNB1	C2a	CTNNA2	Up	C2aVSC2b=0.0876790511620454	C2aVSC1=0.288896321632712
CTNNB1	C2a	ADH6	Up	C2aVSC2b=0.345085481764266	C2aVSC1=0.814002495911825
CTNNB1	C2a	C1orf112	Up	C2aVSC2b=-0.0989998960175024	C2aVSC1=-0.246668614448623
CTNNB1	C2a	AQP6	Up	C2aVSC2b=0.145880152039046	C2aVSC1=0.287210432110178
CTNNB1	C2a	IRS1	Up	C2aVSC2b=0.316774966022001	C2aVSC1=0.547015372602301
CTNNB1	C2a	PAGE4	Up	C2aVSC2b=0.302265444934001	C2aVSC1=0.554721633082581
CTNNB1	C2a	ALDH3A2	Up	C2aVSC2b=0.255106902013434	C2aVSC1=0.613169951293478
CTNNB1	C2a	ACSL6	Up	C2aVSC2b=0.140697393391844	C2aVSC1=0.403467557318218
CTNNB1	C2a	ADRB2	Up	C2aVSC2b=0.405692716319442	C2aVSC1=0.751496699228272
CTNNB1	C2a	SULT1B1	Up	C2aVSC2b=0.433344139460836	C2aVSC1=0.559351303580702
CTNNB1	C2a	DPP4	Up	C2aVSC2b=0.298993091376133	C2aVSC1=0.762784449311709
CTNNB1	C2a	SEC14L2	Up	C2aVSC2b=0.979902876885851	C2aVSC1=1.82874549360738
CTNNB1	C2a	BIK	Up	C2aVSC2b=-0.131222626150938	C2aVSC1=-0.0322126050290132
CTNNB1	C2a	SMPX	Up	C2aVSC2b=0.186298913275224	C2aVSC1=0.385718373624766
CTNNB1	C2a	CD36	Up	C2aVSC2b=0.0284064563549701	C2aVSC1=0.239694981704792
CTNNB1	C2a	REG1A	Up	C2aVSC2b=-0.029066881090532	C2aVSC1=-0.0416379667402436
CTNNB1	C2a	SDPR	Up	C2aVSC2b=0.244926810737883	C2aVSC1=0.231643708159904
CTNNB1	C2a	CAP2	Up	C2aVSC2b=0.0836386005661558	C2aVSC1=0.215715138324489
CTNNB1	C2a	AOX1	Up	C2aVSC2b=0.160670131942822	C2aVSC1=0.70655227662949
CTNNB1	C2a	PTPRG	Up	C2aVSC2b=0.0127996405938089	C2aVSC1=-0.116631516379561
CTNNB1	C2a	SALL1	Up	C2aVSC2b=0.112710918393976	C2aVSC1=0.486742042381791
CTNNB1	C2a	ECM2	Up	C2aVSC2b=0.544791280564806	C2aVSC1=1.01643066642507
CTNNB1	C2a	GFRA1	Up	C2aVSC2b=0.267981419175244	C2aVSC1=0.337093840688335
CTNNB1	C2a	ACTN2	Up	C2aVSC2b=0.283033899656653	C2aVSC1=0.158813126969218
CTNNB1	C2a	SLC16A1	Up	C2aVSC2b=0.225776531236797	C2aVSC1=0.378168580839571
CTNNB1	C2a	TSPAN5	Up	C2aVSC2b=-0.0257261757751693	C2aVSC1=-0.0935344682284433
CTNNB1	C2a	ALDH1L1	Up	C2aVSC2b=0.4348851751885	C2aVSC1=0.905986755520513
CTNNB1	C2a	GRHPR	Up	C2aVSC2b=0.624640825750651	C2aVSC1=1.11151637844415
CTNNB1	C2a	RHOBTB1	Up	C2aVSC2b=-0.211228752779915	C2aVSC1=-0.275784575988592
CTNNB1	C2a	BOK	Up	C2aVSC2b=0.0553872176114019	C2aVSC1=0.131655437882592
CTNNB1	C2a	DCXR	Up	C2aVSC2b=0.930984351258277	C2aVSC1=1.6218860992477
CTNNB1	C2a	SLC16A10	Up	C2aVSC2b=0.110789803390852	C2aVSC1=0.151689856535987
CTNNB1	C2a	PDK1	Up	C2aVSC2b=0.116772422957722	C2aVSC1=0.115298117299407
CTNNB1	C2a	MTHFD1	Up	C2aVSC2b=0.844498601343635	C2aVSC1=1.14660794165079
CTNNB1	C2a	HRASLS2	Up	C2aVSC2b=0.0403642791133513	C2aVSC1=0.173353216270126
CTNNB1	C2a	FAS	Up	C2aVSC2b=0.424328619695354	C2aVSC1=0.720989933245316
CTNNB1	C2a	SLC6A12	Up	C2aVSC2b=0.176793544891283	C2aVSC1=0.69443387390382
CTNNB1	C2a	SNAI2	Up	C2aVSC2b=0.332748846073621	C2aVSC1=0.646229937932071
CTNNB1	C2a	MYRIP	Up	C2aVSC2b=0.538633874122157	C2aVSC1=1.18858069640912
CTNNB1	C2a	ACE2	Up	C2aVSC2b=0.200599990138333	C2aVSC1=0.312072688126702
CTNNB1	C2a	MAP3K8	Up	C2aVSC2b=0.000898431601591133	C2aVSC1=0.0533091216584994
CTNNB1	C2a	SELENBP1	Up	C2aVSC2b=0.598118851439203	C2aVSC1=1.03614856165823
CTNNB1	C2a	KCNJ8	Up	C2aVSC2b=0.603042935937553	C2aVSC1=1.19236903997752
CTNNB1	C2a	THBS4	Up	C2aVSC2b=0.0914529224924942	C2aVSC1=-0.152936710213712
CTNNB1	C2a	HSD11B1	Up	C2aVSC2b=0.856185099158899	C2aVSC1=1.78393292155467
CTNNB1	C2a	ABHD6	Up	C2aVSC2b=0.418274472141551	C2aVSC1=0.82685267120219
CTNNB1	C2a	KCNK1	Up	C2aVSC2b=-0.166906336156937	C2aVSC1=0.266944917900513
CTNNB1	C2a	CORIN	Up	C2aVSC2b=0.190141093764625	C2aVSC1=0.0582574394331624
CTNNB1	C2a	PDK4	Up	C2aVSC2b=0.562168739726276	C2aVSC1=1.19253262812688
CTNNB1	C2a	GLYAT	Up	C2aVSC2b=1.16549111503713	C2aVSC1=2.51287098162209
CTNNB1	C2a	TTPA	Up	C2aVSC2b=0.255886535900888	C2aVSC1=0.804602492673166
CTNNB1	C2a	GSTM2	Up	C2aVSC2b=0.213535465411032	C2aVSC1=0.494217653802499
CTNNB1	C2a	SLC16A4	Up	C2aVSC2b=0.266889130818197	C2aVSC1=0.541849929464597
CTNNB1	C2a	AR	Up	C2aVSC2b=0.579309356386015	C2aVSC1=1.35803177094828
CTNNB1	C2a	SLC17A1	Up	C2aVSC2b=0.192265486516036	C2aVSC1=0.375614691013084
CTNNB1	C2a	AADAC	Up	C2aVSC2b=0.406012447447997	C2aVSC1=1.00056847552543
CTNNB1	C2a	SRD5A2	Up	C2aVSC2b=0.416948536934391	C2aVSC1=0.760946577307233
CTNNB1	C2a	DNAJC12	Up	C2aVSC2b=0.0103723558921034	C2aVSC1=-0.0560914969914502
CTNNB1	C2a	HTR2B	Up	C2aVSC2b=0.33638118978782	C2aVSC1=0.4388546897668
CTNNB1	C2a	VLDLR	Up	C2aVSC2b=0.00374916734040969	C2aVSC1=0.0111975639398072
CTNNB1	C2a	CYP2E1	Up	C2aVSC2b=-0.0565619030445053	C2aVSC1=0.312472839508766
CTNNB1	C2a	RBP1	Up	C2aVSC2b=-0.169025817795701	C2aVSC1=-0.220433058063331
CTNNB1	C2a	SLCO1B1	Up	C2aVSC2b=0.393710735841685	C2aVSC1=1.04030015544182
CTNNB1	C2a	UST	Up	C2aVSC2b=0.154549228398917	C2aVSC1=0.251298954736026
CTNNB1	C2a	ABCB11	Up	C2aVSC2b=0.570229515210885	C2aVSC1=1.09332071224733
CTNNB1	C2a	BAMBI	Up	C2aVSC2b=-0.111095738563087	C2aVSC1=-0.479278954907691
CTNNB1	C2a	HIST1H2AE	Up	C2aVSC2b=0.117476044699844	C2aVSC1=0.0520133860668802
CTNNB1	C2a	CST1	Up	C2aVSC2b=-0.0878846299933145	C2aVSC1=0.216674333367649
CTNNB1	C2a	ESRRG	Up	C2aVSC2b=-0.124742579865509	C2aVSC1=-0.0489134438636199
CTNNB1	C2a	HPD	Up	C2aVSC2b=0.610802907807572	C2aVSC1=1.44765896734771
CTNNB1	C2a	FGF13	Up	C2aVSC2b=0.0535329084148741	C2aVSC1=0.0347300381008995
CTNNB1	C2a	HAL	Down	C2aVSC2b=0.047039942602164	C2aVSC1=-0.0413117604478705
CTNNB1	C2a	FURIN	Down	C2aVSC2b=0.127667439830302	C2aVSC1=-0.0588808213285221
CTNNB1	C2a	GLDC	Down	C2aVSC2b=0.0554868732176523	C2aVSC1=0.202122451774935
CTNNB1	C2a	NAV2	Down	C2aVSC2b=0.0563108266349733	C2aVSC1=0.04586380482317
CTNNB1	C2a	SLPI	Down	C2aVSC2b=-0.141719789934059	C2aVSC1=-0.372791733210722
CTNNB1	C2a	SEPT6	Down	C2aVSC2b=0.0170484693505	C2aVSC1=-0.117809102025781
CTNNB1	C2a	ATP2B2	Down	C2aVSC2b=-0.0823591833914384	C2aVSC1=-0.237717307525167
CTNNB1	C2a	MAP3K5	Down	C2aVSC2b=-0.335489083585497	C2aVSC1=-0.502717321853396
CTNNB1	C2a	VNN1	Down	C2aVSC2b=0.0637363279953525	C2aVSC1=-0.168189220287235
CTNNB1	C2a	MGLL	Down	C2aVSC2b=-0.0789364975983683	C2aVSC1=-0.275741389302269
CTNNB1	C2a	AMIGO2	Down	C2aVSC2b=0.196860914073191	C2aVSC1=0.470345316824945
CTNNB1	C2a	TMEM45A	Down	C2aVSC2b=-0.0252728797242146	C2aVSC1=0.0423974599671185
CTNNB1	C2a	UGCG	Down	C2aVSC2b=0.246556159388274	C2aVSC1=0.416084217772938
CTNNB1	C2a	NCALD	Down	C2aVSC2b=0.15657556589291	C2aVSC1=0.229155630344111
CTNNB1	C2a	CYFIP2	Down	C2aVSC2b=-0.162193508317418	C2aVSC1=-0.272433212990631
CTNNB1	C2a	TIMP1	Down	C2aVSC2b=0.121215053285532	C2aVSC1=0.10289983726725
CTNNB1	C2a	STAT4	Down	C2aVSC2b=-0.0692422277895151	C2aVSC1=-0.0245783787925335
CTNNB1	C2a	MCC	Down	C2aVSC2b=-0.175673421601925	C2aVSC1=-0.263812894440568
CTNNB1	C2a	FGFR2	Down	C2aVSC2b=0.113272540585133	C2aVSC1=0.216179341714652
CTNNB1	C2a	MYO1E	Down	C2aVSC2b=-0.0766875700124807	C2aVSC1=-0.162715149683929
CTNNB1	C2a	LGALS3	Down	C2aVSC2b=0.27487755219821	C2aVSC1=0.297630631025141
CTNNB1	C2a	ACSL4	Down	C2aVSC2b=0.462726738972882	C2aVSC1=0.660766743685032
CTNNB1	C2a	DCPS	Down	C2aVSC2b=0.0187978546631433	C2aVSC1=-0.411180893328274
CTNNB1	C2a	TPST1	Down	C2aVSC2b=0.123018398087434	C2aVSC1=0.179095031712972
CTNNB1	C2a	SLC15A1	Down	C2aVSC2b=0.152297867948527	C2aVSC1=-0.0110680321610561
CTNNB1	C2a	RAB27A	Down	C2aVSC2b=0.0905082145368981	C2aVSC1=-0.093920483927467
CTNNB1	C2a	HPGD	Down	C2aVSC2b=0.00564040725968498	C2aVSC1=-0.125646514121713
CTNNB1	C2a	ACP5	Down	C2aVSC2b=0.200620166301279	C2aVSC1=0.250729931564014
CTNNB1	C2a	HABP2	Down	C2aVSC2b=-0.0829036016513299	C2aVSC1=-0.114120382908881
CTNNB1	C2a	VNN2	Down	C2aVSC2b=0.271207551004439	C2aVSC1=0.264952872848348
CTNNB1	C2a	CRP	Down	C2aVSC2b=0.158920576789968	C2aVSC1=-0.075027664467964
CTNNB1	C2a	BASP1	Down	C2aVSC2b=0.231673105004469	C2aVSC1=0.251991490707862
CTNNB1	C2a	GLS2	Down	C2aVSC2b=-0.403529236161115	C2aVSC1=-0.804138310762544
CTNNB1	C2a	SLC2A9	Down	C2aVSC2b=0.0298233168172636	C2aVSC1=-0.419582285111357
CTNNB1	C2a	INHBE	Down	C2aVSC2b=0.0915003286785124	C2aVSC1=0.243652355475048
CTNNB1	C2a	LUM	Down	C2aVSC2b=-0.00160628382382329	C2aVSC1=0.0130074633702899
CTNNB1	C2a	PLTP	Down	C2aVSC2b=0.266818872363926	C2aVSC1=0.460217000587627
CTNNB1	C2a	SLC7A2	Down	C2aVSC2b=-0.108519921229454	C2aVSC1=-0.146182428044722
CTNNB1	C2a	CDA	Down	C2aVSC2b=-0.172284800429752	C2aVSC1=-0.361485897049857
CTNNB1	C2a	ASRGL1	Down	C2aVSC2b=0.269037284524591	C2aVSC1=0.371454481679594
CTNNB1	C2a	PTGDS	Down	C2aVSC2b=0.0892737652162376	C2aVSC1=0.233687150896766
CTNNB1	C2a	CDH1	Down	C2aVSC2b=-0.0172251233748516	C2aVSC1=-0.115489788621515
CTNNB1	C2a	GCH1	Down	C2aVSC2b=-0.300674609999253	C2aVSC1=-0.595706537415891
CTNNB1	C2a	CHST11	Down	C2aVSC2b=0.225847557087548	C2aVSC1=0.290808368815252
CTNNB1	C2a	COL5A1	Down	C2aVSC2b=0.0955784293671859	C2aVSC1=0.121818606939363
CTNNB1	C2a	HSD17B2	Down	C2aVSC2b=0.00159591463080928	C2aVSC1=-0.024179760193548
CTNNB1	C2a	EFEMP1	Down	C2aVSC2b=-0.0763924394299674	C2aVSC1=-0.157695218228922
CTNNB1	C2a	EPHA1	Down	C2aVSC2b=-0.115635298077419	C2aVSC1=-0.29648104050869
CTNNB1	C2a	DUSP5	Down	C2aVSC2b=0.198085831194102	C2aVSC1=0.416121377435406
CTNNB1	C2a	THBS2	Down	C2aVSC2b=0.00808669823701926	C2aVSC1=0.0352678721200666
CTNNB1	C2a	IL7R	Down	C2aVSC2b=0.117120287803021	C2aVSC1=0.0206670161406052
CTNNB1	C2a	LGALS4	Down	C2aVSC2b=-0.206359318914491	C2aVSC1=-0.496141804027718
CTNNB1	C2a	AEBP1	Down	C2aVSC2b=0.00359870795653868	C2aVSC1=-0.0901485381895321
CTNNB1	C2a	CNGA1	Down	C2aVSC2b=-0.0763895215389158	C2aVSC1=-0.37747727540937
CTNNB1	C2a	LOXL1	Down	C2aVSC2b=-0.00219408024975168	C2aVSC1=-0.0960627397487465
CTNNB1	C2a	SOCS3	Down	C2aVSC2b=-0.0787870374556052	C2aVSC1=-0.156348204587392
CTNNB1	C2a	GEM	Down	C2aVSC2b=0.0274453958306246	C2aVSC1=0.00451407917923368
CTNNB1	C2a	CD2	Down	C2aVSC2b=0.150116535789582	C2aVSC1=0.148807649022846
CTNNB1	C2a	CCL20	Down	C2aVSC2b=0.527622581531707	C2aVSC1=0.739516005091095
CTNNB1	C2a	CSDA	Down	C2aVSC2b=0.301057963719387	C2aVSC1=0.441735024677044
CTNNB1	C2a	MOXD1	Down	C2aVSC2b=0.124032596700177	C2aVSC1=-0.0109631856175803
CTNNB1	C2a	MYOM1	Down	C2aVSC2b=0.0293652676299791	C2aVSC1=-0.282170073028298
CTNNB1	C2a	CD52	Down	C2aVSC2b=0.138428341859301	C2aVSC1=0.0743825010976196
CTNNB1	C2a	COL1A2	Down	C2aVSC2b=0.124836864213048	C2aVSC1=0.251347250799485
CTNNB1	C2a	MXRA5	Down	C2aVSC2b=0.0498043034462381	C2aVSC1=0.0703762957409762
CTNNB1	C2a	PRG4	Down	C2aVSC2b=-0.0598682573732867	C2aVSC1=-0.288561632732638
CTNNB1	C2a	GATA6	Down	C2aVSC2b=-0.27231439610731	C2aVSC1=-0.0330549282332396
CTNNB1	C2a	KLRB1	Down	C2aVSC2b=-0.045935296896092	C2aVSC1=-0.19903826087319
CTNNB1	C2a	BGN	Down	C2aVSC2b=0.0672972645272042	C2aVSC1=0.132033520199248
CTNNB1	C2a	PMP22	Down	C2aVSC2b=0.139275702090108	C2aVSC1=0.223040714272838
CTNNB1	C2a	SERPINE2	Down	C2aVSC2b=0.349469015956392	C2aVSC1=0.48235706025338
CTNNB1	C2a	CD24	Down	C2aVSC2b=0.490322819571296	C2aVSC1=0.947753070442149
CTNNB1	C2a	SERPINE1	Down	C2aVSC2b=0.0530262146076985	C2aVSC1=0.236504812547815
CTNNB1	C2a	CCL19	Down	C2aVSC2b=0.0868801647505892	C2aVSC1=-0.0467641623989513
CTNNB1	C2a	KCTD12	Down	C2aVSC2b=0.0810800834413892	C2aVSC1=0.0690248186858286
CTNNB1	C2a	CYBA	Down	C2aVSC2b=0.418548148870819	C2aVSC1=0.666649507053066
CTNNB1	C2a	TIMP2	Down	C2aVSC2b=0.106023345872795	C2aVSC1=0.305734718950953
CTNNB1	C2a	COL3A1	Down	C2aVSC2b=0.0479126399193455	C2aVSC1=0.0851671179292525
CTNNB1	C2a	EGR2	Down	C2aVSC2b=-0.0777522195372869	C2aVSC1=-0.00782017099612243
CTNNB1	C2a	SLC12A2	Down	C2aVSC2b=0.191730893842191	C2aVSC1=0.290174731979755
CTNNB1	C2a	ISLR	Down	C2aVSC2b=0.156373060801059	C2aVSC1=0.0776298646434649
CTNNB1	C2a	EGR1	Down	C2aVSC2b=-0.0800664005388372	C2aVSC1=-0.129507453704837
CTNNB1	C2a	BACE2	Down	C2aVSC2b=0.313494415170555	C2aVSC1=0.300968194014494
CTNNB1	C2a	RASGRP1	Down	C2aVSC2b=0.128206764663818	C2aVSC1=0.22537187679149
CTNNB1	C2a	CYP2B7P1	Down	C2aVSC2b=-0.341769525298738	C2aVSC1=-0.631226579282937
CTNNB1	C2a	AIM2	Down	C2aVSC2b=0.0955100252852024	C2aVSC1=0.277870817382408
CTNNB1	C2a	COL1A1	Down	C2aVSC2b=0.19005364946489	C2aVSC1=0.0768674654522535
CTNNB1	C2a	SULF1	Down	C2aVSC2b=0.230648642447795	C2aVSC1=0.249260205863507
CTNNB1	C2a	RGS1	Down	C2aVSC2b=0.12577289749279	C2aVSC1=0.343097237687256
CTNNB1	C2a	MMD	Down	C2aVSC2b=0.350371104407079	C2aVSC1=0.773661868754542
CTNNB1	C2a	CXCL12	Down	C2aVSC2b=-0.0104434161919883	C2aVSC1=-0.0270536439683587
CTNNB1	C2a	EVI2A	Down	C2aVSC2b=0.0960263054640315	C2aVSC1=0.156439723441978
CTNNB1	C2a	ZNF83	Down	C2aVSC2b=0.187123221700058	C2aVSC1=0.41899428074829
CTNNB1	C2a	SEMA6A	Down	C2aVSC2b=0.193085370651072	C2aVSC1=0.317247796486627
CTNNB1	C2a	F3	Down	C2aVSC2b=-0.094938153068521	C2aVSC1=0.218476599912398
CTNNB1	C2a	ASPN	Down	C2aVSC2b=-0.0558257161575202	C2aVSC1=-0.046569921557598
CTNNB1	C2a	MYL9	Down	C2aVSC2b=0.0422450401078559	C2aVSC1=0.0101474978998192
CTNNB1	C2a	TNFSF4	Down	C2aVSC2b=0.333296999243189	C2aVSC1=0.650055111974577
CTNNB1	C2a	FBP1	Down	C2aVSC2b=-0.341249715730019	C2aVSC1=-1.11854162573644
CTNNB1	C2a	TNFAIP8	Down	C2aVSC2b=0.128929130530701	C2aVSC1=0.163112004616322
CTNNB1	C2a	XK	Down	C2aVSC2b=0.0767118132414567	C2aVSC1=0.109273175631257
CTNNB1	C2a	S100P	Down	C2aVSC2b=0.394918733755957	C2aVSC1=0.478528034959603
CTNNB1	C2a	GPR88	Down	C2aVSC2b=-0.0381001300584612	C2aVSC1=-0.166268739212534
CTNNB1	C2a	ADAMTS1	Down	C2aVSC2b=-0.0126848964204534	C2aVSC1=-0.172491507334631
CTNNB1	C2a	CAPG	Down	C2aVSC2b=0.425320263004127	C2aVSC1=0.494078869708272
CTNNB1	C2a	C7	Down	C2aVSC2b=-0.204183914911826	C2aVSC1=-0.411987248147655
CTNNB1	C2a	POU2AF1	Down	C2aVSC2b=0.145936366601062	C2aVSC1=0.324832357901034
CTNNB1	C2a	MMP9	Down	C2aVSC2b=0.371197177158589	C2aVSC1=0.566888299178799
CTNNB1	C2a	GPNMB	Down	C2aVSC2b=0.0712921325166295	C2aVSC1=0.201592048990626
CTNNB1	C2a	SPHK1	Down	C2aVSC2b=0.487929500336108	C2aVSC1=0.776552537379528
CTNNB1	C2a	CCL21	Down	C2aVSC2b=0.058063461382855	C2aVSC1=-0.140058471628549
CTNNB1	C2a	BMP2	Down	C2aVSC2b=0.149700844272278	C2aVSC1=0.172498060233188
CTNNB1	C2a	GALNT7	Down	C2aVSC2b=0.361291625603597	C2aVSC1=0.552867754527367
CTNNB1	C2a	MAD1L1	Down	C2aVSC2b=-0.28033690669418	C2aVSC1=-0.218910684260099
CTNNB1	C2a	SRPX	Down	C2aVSC2b=-0.0843744263273716	C2aVSC1=-0.154518707451406
CTNNB1	C2a	COLEC11	Down	C2aVSC2b=-0.117069298158208	C2aVSC1=-0.0821168740443538
CTNNB1	C2a	LXN	Down	C2aVSC2b=0.161813070748922	C2aVSC1=0.15057512840199
CTNNB1	C2a	HOMER1	Down	C2aVSC2b=0.388803874802762	C2aVSC1=0.548926154935602
CTNNB1	C2a	COL6A3	Down	C2aVSC2b=0.134659267122666	C2aVSC1=0.242005454727628
CTNNB1	C2a	MUC13	Down	C2aVSC2b=0.106942100495352	C2aVSC1=0.0040380239178081
CTNNB1	C2a	C9	Down	C2aVSC2b=0.0151082388654756	C2aVSC1=-0.340797610969797
CTNNB1	C2a	GOT1	Down	C2aVSC2b=-0.101306890969942	C2aVSC1=-0.348679112143461
CTNNB1	C2b	AMACR	Up	C2bVSC2a=0.00129261464041731	C2bVSC1=0.19510324378973
CTNNB1	C2b	GLUL	Up	C2bVSC2a=-0.165149220989479	C2bVSC1=0.25962847464077
CTNNB1	C2b	PANX1	Up	C2bVSC2a=-0.273557419667419	C2bVSC1=-0.0577150979534864
CTNNB1	C2b	SLC1A2	Up	C2bVSC2a=-0.126161120443972	C2bVSC1=0.391226063543409
CTNNB1	C2b	MERTK	Up	C2bVSC2a=-0.321287952303405	C2bVSC1=0.0442242746200353
CTNNB1	C2b	CTNNBL1	Up	C2bVSC2a=-0.161400095549882	C2bVSC1=0.102381182894339
CTNNB1	C2b	SLC5A6	Up	C2bVSC2a=-0.139414562674194	C2bVSC1=0.0439871606895157
CTNNB1	C2b	ALDH3A1	Up	C2bVSC2a=-0.176400688239999	C2bVSC1=0.26649404891977
CTNNB1	C2b	LGR5	Up	C2bVSC2a=-0.0290328360155811	C2bVSC1=-0.132404754179269
CTNNB1	C2b	CDC14B	Up	C2bVSC2a=-0.329775236079503	C2bVSC1=0.282919240546424
CTNNB1	C2b	RHBG	Up	C2bVSC2a=-0.0540800051434581	C2bVSC1=0.23980706611434
CTNNB1	C2b	TBX3	Up	C2bVSC2a=-0.178208548471476	C2bVSC1=0.363024552030964
CTNNB1	C2b	SLC22A11	Up	C2bVSC2a=-0.154651381343127	C2bVSC1=0.29502797548055
CTNNB1	C2b	SPARCL1	Up	C2bVSC2a=-0.264015174816585	C2bVSC1=0.470261999306587
CTNNB1	C2b	EPHB2	Up	C2bVSC2a=-0.133088293370079	C2bVSC1=0.16058476760485
CTNNB1	C2b	HSDL2	Up	C2bVSC2a=-0.261079767848364	C2bVSC1=0.318171634540888
CTNNB1	C2b	CDK6	Up	C2bVSC2a=-0.133499473996615	C2bVSC1=-0.0094316044762983
CTNNB1	C2b	NEK3	Up	C2bVSC2a=-0.0919754750171416	C2bVSC1=0.187895281397467
CTNNB1	C2b	SLC13A3	Up	C2bVSC2a=-0.12715545276136	C2bVSC1=0.247856437622759
CTNNB1	C2b	INSIG2	Up	C2bVSC2a=-0.377903563550572	C2bVSC1=0.161841464567994
CTNNB1	C2b	REG3A	Up	C2bVSC2a=-0.101745821703643	C2bVSC1=-0.00299923334595956
CTNNB1	C2b	ASPSCR1	Up	C2bVSC2a=-0.172044819590301	C2bVSC1=0.237215149825408
CTNNB1	C2b	CYP1A1	Up	C2bVSC2a=-0.252224041237263	C2bVSC1=0.18777390205923
CTNNB1	C2b	TTC9	Up	C2bVSC2a=-0.309355072299223	C2bVSC1=0.194285260302163
CTNNB1	C2b	TRIB2	Up	C2bVSC2a=0.014047827014225	C2bVSC1=0.202464910469438
CTNNB1	C2b	FAM8A1	Up	C2bVSC2a=-0.203123040335885	C2bVSC1=0.0768765151012963
CTNNB1	C2b	BMP4	Up	C2bVSC2a=-0.130204425960948	C2bVSC1=-0.0425323588534245
CTNNB1	C2b	PREB	Up	C2bVSC2a=-0.0864252210724105	C2bVSC1=0.146408337478775
CTNNB1	C2b	HABP4	Up	C2bVSC2a=0.0710473254109616	C2bVSC1=-0.212013674927612
CTNNB1	C2b	NUDT6	Up	C2bVSC2a=-0.478556005280619	C2bVSC1=0.0326607940091721
CTNNB1	C2b	SLC4A4	Up	C2bVSC2a=-0.432157584446093	C2bVSC1=0.0217275724774039
CTNNB1	C2b	STRA13	Up	C2bVSC2a=-0.215816037653434	C2bVSC1=0.14881839791472
CTNNB1	C2b	MME	Up	C2bVSC2a=-0.105907966130606	C2bVSC1=0.245861019055257
CTNNB1	C2b	NUBPL	Up	C2bVSC2a=-0.195029348186029	C2bVSC1=0.0531403560105387
CTNNB1	C2b	DSG1	Up	C2bVSC2a=-0.356654380418245	C2bVSC1=0.226874717913279
CTNNB1	C2b	HLF	Up	C2bVSC2a=-0.326739559785133	C2bVSC1=0.271696860604306
CTNNB1	C2b	FIGF	Up	C2bVSC2a=0.0282657659749161	C2bVSC1=0.115691181715776
CTNNB1	C2b	HHAT	Up	C2bVSC2a=-0.0475976128957235	C2bVSC1=0.0417760494134077
CTNNB1	C2b	YPEL1	Up	C2bVSC2a=-0.247207871612143	C2bVSC1=-0.178446373312313
CTNNB1	C2b	ABCG2	Up	C2bVSC2a=-0.39039634877549	C2bVSC1=0.170861635585294
CTNNB1	C2b	AQP9	Up	C2bVSC2a=-0.560788318557134	C2bVSC1=0.873091443704812
CTNNB1	C2b	RAB11FIP2	Up	C2bVSC2a=0.0832041684532499	C2bVSC1=-0.0176788635228511
CTNNB1	C2b	GNAI1	Up	C2bVSC2a=-0.111489309213589	C2bVSC1=0.111458009960316
CTNNB1	C2b	ACSL5	Up	C2bVSC2a=-0.266518356734412	C2bVSC1=0.530124304830373
CTNNB1	C2b	SLC22A4	Up	C2bVSC2a=-0.074605238609637	C2bVSC1=0.18761492137431
CTNNB1	C2b	SEPT4	Up	C2bVSC2a=-0.404486136560033	C2bVSC1=0.231991475122879
CTNNB1	C2b	CTNNA2	Up	C2bVSC2a=-0.0876790511620454	C2bVSC1=0.191953655890984
CTNNB1	C2b	ADH6	Up	C2bVSC2a=-0.345085481764266	C2bVSC1=0.537514262065242
CTNNB1	C2b	C1orf112	Up	C2bVSC2a=0.0989998960175024	C2bVSC1=-0.171585429528834
CTNNB1	C2b	AQP6	Up	C2bVSC2a=-0.145880152039046	C2bVSC1=0.133075809838952
CTNNB1	C2b	IRS1	Up	C2bVSC2a=-0.316774966022001	C2bVSC1=0.234352447895606
CTNNB1	C2b	PAGE4	Up	C2bVSC2a=-0.302265444934001	C2bVSC1=0.229561102156265
CTNNB1	C2b	ALDH3A2	Up	C2bVSC2a=-0.255106902013434	C2bVSC1=0.385889932636186
CTNNB1	C2b	ACSL6	Up	C2bVSC2a=-0.140697393391844	C2bVSC1=0.260524648403147
CTNNB1	C2b	ADRB2	Up	C2bVSC2a=-0.405692716319442	C2bVSC1=0.340167689195651
CTNNB1	C2b	SULT1B1	Up	C2bVSC2a=-0.433344139460836	C2bVSC1=0.142516653399107
CTNNB1	C2b	DPP4	Up	C2bVSC2a=-0.298993091376133	C2bVSC1=0.415565413290675
CTNNB1	C2b	SEC14L2	Up	C2bVSC2a=-0.979902876885851	C2bVSC1=0.828620955567662
CTNNB1	C2b	BIK	Up	C2bVSC2a=0.131222626150938	C2bVSC1=0.116663946062619
CTNNB1	C2b	SMPX	Up	C2bVSC2a=-0.186298913275224	C2bVSC1=0.235310853211323
CTNNB1	C2b	CD36	Up	C2bVSC2a=-0.0284064563549701	C2bVSC1=0.203660258042324
CTNNB1	C2b	REG1A	Up	C2bVSC2a=0.029066881090532	C2bVSC1=-0.0147957276705694
CTNNB1	C2b	SDPR	Up	C2bVSC2a=-0.244926810737883	C2bVSC1=0.016085988923073
CTNNB1	C2b	CAP2	Up	C2bVSC2a=-0.0836386005661558	C2bVSC1=0.127503556053246
CTNNB1	C2b	AOX1	Up	C2bVSC2a=-0.160670131942822	C2bVSC1=0.67868697425945
CTNNB1	C2b	PTPRG	Up	C2bVSC2a=-0.0127996405938089	C2bVSC1=-0.123864262602924
CTNNB1	C2b	SALL1	Up	C2bVSC2a=-0.112710918393976	C2bVSC1=0.353107182045316
CTNNB1	C2b	ECM2	Up	C2bVSC2a=-0.544791280564806	C2bVSC1=0.477964173193946
CTNNB1	C2b	GFRA1	Up	C2bVSC2a=-0.267981419175244	C2bVSC1=0.107376358942239
CTNNB1	C2b	ACTN2	Up	C2bVSC2a=-0.283033899656653	C2bVSC1=-0.133785631302912
CTNNB1	C2b	SLC16A1	Up	C2bVSC2a=-0.225776531236797	C2bVSC1=0.13805955373608
CTNNB1	C2b	TSPAN5	Up	C2bVSC2a=0.0257261757751693	C2bVSC1=-0.061918938242346
CTNNB1	C2b	ALDH1L1	Up	C2bVSC2a=-0.4348851751885	C2bVSC1=0.422959625958247
CTNNB1	C2b	GRHPR	Up	C2bVSC2a=-0.624640825750651	C2bVSC1=0.481572229133427
CTNNB1	C2b	RHOBTB1	Up	C2bVSC2a=0.211228752779915	C2bVSC1=-0.0496069253516686
CTNNB1	C2b	BOK	Up	C2bVSC2a=-0.0553872176114019	C2bVSC1=0.0788541336659155
CTNNB1	C2b	DCXR	Up	C2bVSC2a=-0.930984351258277	C2bVSC1=0.718801294600694
CTNNB1	C2b	SLC16A10	Up	C2bVSC2a=-0.110789803390852	C2bVSC1=0.0267383890372502
CTNNB1	C2b	PDK1	Up	C2bVSC2a=-0.116772422957722	C2bVSC1=-0.00191674403807557
CTNNB1	C2b	MTHFD1	Up	C2bVSC2a=-0.844498601343635	C2bVSC1=0.372679969982388
CTNNB1	C2b	HRASLS2	Up	C2bVSC2a=-0.0403642791133513	C2bVSC1=0.140038185165163
CTNNB1	C2b	FAS	Up	C2bVSC2a=-0.424328619695354	C2bVSC1=0.273348890040911
CTNNB1	C2b	SLC6A12	Up	C2bVSC2a=-0.176793544891283	C2bVSC1=0.473316271630149
CTNNB1	C2b	SNAI2	Up	C2bVSC2a=-0.332748846073621	C2bVSC1=0.288052176952035
CTNNB1	C2b	MYRIP	Up	C2bVSC2a=-0.538633874122157	C2bVSC1=0.478713503968348
CTNNB1	C2b	ACE2	Up	C2bVSC2a=-0.200599990138333	C2bVSC1=0.131541903340937
CTNNB1	C2b	MAP3K8	Up	C2bVSC2a=-0.000898431601591133	C2bVSC1=0.055115363006737
CTNNB1	C2b	SELENBP1	Up	C2bVSC2a=-0.598118851439203	C2bVSC1=0.563167579254978
CTNNB1	C2b	KCNJ8	Up	C2bVSC2a=-0.603042935937553	C2bVSC1=0.468512789262929
CTNNB1	C2b	THBS4	Up	C2bVSC2a=-0.0914529224924942	C2bVSC1=-0.213608205896553
CTNNB1	C2b	HSD11B1	Up	C2bVSC2a=-0.856185099158899	C2bVSC1=0.546036621790412
CTNNB1	C2b	ABHD6	Up	C2bVSC2a=-0.418274472141551	C2bVSC1=0.394640016613645
CTNNB1	C2b	KCNK1	Up	C2bVSC2a=0.166906336156937	C2bVSC1=0.395540532819498
CTNNB1	C2b	CORIN	Up	C2bVSC2a=-0.190141093764625	C2bVSC1=-0.144796052864408
CTNNB1	C2b	PDK4	Up	C2bVSC2a=-0.562168739726276	C2bVSC1=0.539745227500996
CTNNB1	C2b	GLYAT	Up	C2bVSC2a=-1.16549111503713	C2bVSC1=0.762200835750478
CTNNB1	C2b	TTPA	Up	C2bVSC2a=-0.255886535900888	C2bVSC1=0.588916010924663
CTNNB1	C2b	GSTM2	Up	C2bVSC2a=-0.213535465411032	C2bVSC1=0.29805000255745
CTNNB1	C2b	SLC16A4	Up	C2bVSC2a=-0.266889130818197	C2bVSC1=0.238315574195803
CTNNB1	C2b	AR	Up	C2bVSC2a=-0.579309356386015	C2bVSC1=0.654935383022182
CTNNB1	C2b	SLC17A1	Up	C2bVSC2a=-0.192265486516036	C2bVSC1=0.174723958907676
CTNNB1	C2b	AADAC	Up	C2bVSC2a=-0.406012447447997	C2bVSC1=0.693023993408836
CTNNB1	C2b	SRD5A2	Up	C2bVSC2a=-0.416948536934391	C2bVSC1=0.339271966841779
CTNNB1	C2b	DNAJC12	Up	C2bVSC2a=-0.0103723558921034	C2bVSC1=-0.0640273765414616
CTNNB1	C2b	HTR2B	Up	C2bVSC2a=-0.33638118978782	C2bVSC1=0.169375262871804
CTNNB1	C2b	VLDLR	Up	C2bVSC2a=-0.00374916734040969	C2bVSC1=0.00746374853028286
CTNNB1	C2b	CYP2E1	Up	C2bVSC2a=0.0565619030445053	C2bVSC1=0.394096860737664
CTNNB1	C2b	RBP1	Up	C2bVSC2a=0.169025817795701	C2bVSC1=-0.0533382095884058
CTNNB1	C2b	SLCO1B1	Up	C2bVSC2a=-0.393710735841685	C2bVSC1=0.615691817889389
CTNNB1	C2b	UST	Up	C2bVSC2a=-0.154549228398917	C2bVSC1=0.104051784603652
CTNNB1	C2b	ABCB11	Up	C2bVSC2a=-0.570229515210885	C2bVSC1=0.501698655897067
CTNNB1	C2b	BAMBI	Up	C2bVSC2a=0.111095738563087	C2bVSC1=-0.370845743035924
CTNNB1	C2b	HIST1H2AE	Up	C2bVSC2a=-0.117476044699844	C2bVSC1=-0.0751673515454729
CTNNB1	C2b	CST1	Up	C2bVSC2a=0.0878846299933145	C2bVSC1=0.218709972948133
CTNNB1	C2b	ESRRG	Up	C2bVSC2a=0.124742579865509	C2bVSC1=0.0734981410657483
CTNNB1	C2b	HPD	Up	C2bVSC2a=-0.610802907807572	C2bVSC1=0.693245234389654
CTNNB1	C2b	FGF13	Up	C2bVSC2a=-0.0535329084148741	C2bVSC1=-0.0165332937701101
CTNNB1	C2b	HAL	Down	C2bVSC2a=-0.047039942602164	C2bVSC1=-0.0957282852996836
CTNNB1	C2b	FURIN	Down	C2bVSC2a=-0.127667439830302	C2bVSC1=-0.178906480428427
CTNNB1	C2b	GLDC	Down	C2bVSC2a=-0.0554868732176523	C2bVSC1=0.174635592237246
CTNNB1	C2b	NAV2	Down	C2bVSC2a=-0.0563108266349733	C2bVSC1=-0.00658864991474517
CTNNB1	C2b	SLPI	Down	C2bVSC2a=0.141719789934059	C2bVSC1=-0.226972619937996
CTNNB1	C2b	SEPT6	Down	C2bVSC2a=-0.0170484693505	C2bVSC1=-0.13299735151645
CTNNB1	C2b	ATP2B2	Down	C2bVSC2a=0.0823591833914384	C2bVSC1=-0.147810533989071
CTNNB1	C2b	MAP3K5	Down	C2bVSC2a=0.335489083585497	C2bVSC1=-0.19072348798465
CTNNB1	C2b	VNN1	Down	C2bVSC2a=-0.0637363279953525	C2bVSC1=-0.239211158982817
CTNNB1	C2b	MGLL	Down	C2bVSC2a=0.0789364975983683	C2bVSC1=-0.18547983491596
CTNNB1	C2b	AMIGO2	Down	C2bVSC2a=-0.196860914073191	C2bVSC1=0.270318976874817
CTNNB1	C2b	TMEM45A	Down	C2bVSC2a=0.0252728797242146	C2bVSC1=0.0626983794086013
CTNNB1	C2b	UGCG	Down	C2bVSC2a=-0.246556159388274	C2bVSC1=0.180143567092839
CTNNB1	C2b	NCALD	Down	C2bVSC2a=-0.15657556589291	C2bVSC1=0.0646054844995232
CTNNB1	C2b	CYFIP2	Down	C2bVSC2a=0.162193508317418	C2bVSC1=-0.109744546790471
CTNNB1	C2b	TIMP1	Down	C2bVSC2a=-0.121215053285532	C2bVSC1=-0.0246046438333079
CTNNB1	C2b	STAT4	Down	C2bVSC2a=0.0692422277895151	C2bVSC1=0.0301124254655112
CTNNB1	C2b	MCC	Down	C2bVSC2a=0.175673421601925	C2bVSC1=-0.0856589349274459
CTNNB1	C2b	FGFR2	Down	C2bVSC2a=-0.113272540585133	C2bVSC1=0.0896006245892624
CTNNB1	C2b	MYO1E	Down	C2bVSC2a=0.0766875700124807	C2bVSC1=-0.0878113907087603
CTNNB1	C2b	LGALS3	Down	C2bVSC2a=-0.27487755219821	C2bVSC1=0.0283533276559404
CTNNB1	C2b	ACSL4	Down	C2bVSC2a=-0.462726738972882	C2bVSC1=0.103614338856951
CTNNB1	C2b	DCPS	Down	C2bVSC2a=-0.0187978546631433	C2bVSC1=-0.414853627087138
CTNNB1	C2b	TPST1	Down	C2bVSC2a=-0.123018398087434	C2bVSC1=0.0518605964680991
CTNNB1	C2b	SLC15A1	Down	C2bVSC2a=-0.152297867948527	C2bVSC1=-0.161619445671164
CTNNB1	C2b	RAB27A	Down	C2bVSC2a=-0.0905082145368981	C2bVSC1=-0.180828932313867
CTNNB1	C2b	HPGD	Down	C2bVSC2a=-0.00564040725968498	C2bVSC1=-0.129368911829272
CTNNB1	C2b	ACP5	Down	C2bVSC2a=-0.200620166301279	C2bVSC1=0.045908231804485
CTNNB1	C2b	HABP2	Down	C2bVSC2a=0.0829036016513299	C2bVSC1=-0.0212609307140732
CTNNB1	C2b	VNN2	Down	C2bVSC2a=-0.271207551004439	C2bVSC1=0.0178982242824637
CTNNB1	C2b	CRP	Down	C2bVSC2a=-0.158920576789968	C2bVSC1=-0.24809720903567
CTNNB1	C2b	BASP1	Down	C2bVSC2a=-0.231673105004469	C2bVSC1=0.0213538776533198
CTNNB1	C2b	GLS2	Down	C2bVSC2a=0.403529236161115	C2bVSC1=-0.381636928457007
CTNNB1	C2b	SLC2A9	Down	C2bVSC2a=-0.0298233168172636	C2bVSC1=-0.405533031640168
CTNNB1	C2b	INHBE	Down	C2bVSC2a=-0.0915003286785124	C2bVSC1=0.147650207462219
CTNNB1	C2b	LUM	Down	C2bVSC2a=0.00160628382382329	C2bVSC1=0.0135788033582516
CTNNB1	C2b	PLTP	Down	C2bVSC2a=-0.266818872363926	C2bVSC1=0.166685560542419
CTNNB1	C2b	SLC7A2	Down	C2bVSC2a=0.108519921229454	C2bVSC1=-0.0243918255842926
CTNNB1	C2b	CDA	Down	C2bVSC2a=0.172284800429752	C2bVSC1=-0.18018934842095
CTNNB1	C2b	ASRGL1	Down	C2bVSC2a=-0.269037284524591	C2bVSC1=0.121873953303577
CTNNB1	C2b	PTGDS	Down	C2bVSC2a=-0.0892737652162376	C2bVSC1=0.15030955626179
CTNNB1	C2b	CDH1	Down	C2bVSC2a=0.0172251233748516	C2bVSC1=-0.0937334535275274
CTNNB1	C2b	GCH1	Down	C2bVSC2a=0.300674609999253	C2bVSC1=-0.277094689483228
CTNNB1	C2b	CHST11	Down	C2bVSC2a=-0.225847557087548	C2bVSC1=0.0630363687550439
CTNNB1	C2b	COL5A1	Down	C2bVSC2a=-0.0955784293671859	C2bVSC1=0.00126123892996193
CTNNB1	C2b	HSD17B2	Down	C2bVSC2a=-0.00159591463080928	C2bVSC1=-0.0230285336373415
CTNNB1	C2b	EFEMP1	Down	C2bVSC2a=0.0763924394299674	C2bVSC1=-0.070629114895212
CTNNB1	C2b	EPHA1	Down	C2bVSC2a=0.115635298077419	C2bVSC1=-0.204869999650648
CTNNB1	C2b	DUSP5	Down	C2bVSC2a=-0.198085831194102	C2bVSC1=0.223910066491581
CTNNB1	C2b	THBS2	Down	C2bVSC2a=-0.00808669823701926	C2bVSC1=0.0236462881223866
CTNNB1	C2b	IL7R	Down	C2bVSC2a=-0.117120287803021	C2bVSC1=-0.105110100114116
CTNNB1	C2b	LGALS4	Down	C2bVSC2a=0.206359318914491	C2bVSC1=-0.253092476548404
CTNNB1	C2b	AEBP1	Down	C2bVSC2a=-0.00359870795653868	C2bVSC1=-0.0842021149120942
CTNNB1	C2b	CNGA1	Down	C2bVSC2a=0.0763895215389158	C2bVSC1=-0.29720482699455
CTNNB1	C2b	LOXL1	Down	C2bVSC2a=0.00219408024975168	C2bVSC1=-0.0855406915177259
CTNNB1	C2b	SOCS3	Down	C2bVSC2a=0.0787870374556052	C2bVSC1=-0.073014352087645
CTNNB1	C2b	GEM	Down	C2bVSC2a=-0.0274453958306246	C2bVSC1=-0.0270863292712626
CTNNB1	C2b	CD2	Down	C2bVSC2a=-0.150116535789582	C2bVSC1=0.00215067282362849
CTNNB1	C2b	CCL20	Down	C2bVSC2a=-0.527622581531707	C2bVSC1=0.244439179591371
CTNNB1	C2b	CSDA	Down	C2bVSC2a=-0.301057963719387	C2bVSC1=0.144300480493181
CTNNB1	C2b	MOXD1	Down	C2bVSC2a=-0.124032596700177	C2bVSC1=-0.137972451858749
CTNNB1	C2b	MYOM1	Down	C2bVSC2a=-0.0293652676299791	C2bVSC1=-0.292993809626941
CTNNB1	C2b	CD52	Down	C2bVSC2a=-0.138428341859301	C2bVSC1=-0.0631542220599176
CTNNB1	C2b	COL1A2	Down	C2bVSC2a=-0.124836864213048	C2bVSC1=0.0962860903829549
CTNNB1	C2b	MXRA5	Down	C2bVSC2a=-0.0498043034462381	C2bVSC1=0.0147696440508373
CTNNB1	C2b	PRG4	Down	C2bVSC2a=0.0598682573732867	C2bVSC1=-0.185119999973263
CTNNB1	C2b	GATA6	Down	C2bVSC2a=0.27231439610731	C2bVSC1=0.191643756115098
CTNNB1	C2b	KLRB1	Down	C2bVSC2a=0.045935296896092	C2bVSC1=-0.167676132506506
CTNNB1	C2b	BGN	Down	C2bVSC2a=-0.0672972645272042	C2bVSC1=0.0540793646086816
CTNNB1	C2b	PMP22	Down	C2bVSC2a=-0.139275702090108	C2bVSC1=0.0783847468092256
CTNNB1	C2b	SERPINE2	Down	C2bVSC2a=-0.349469015956392	C2bVSC1=0.150070077646298
CTNNB1	C2b	CD24	Down	C2bVSC2a=-0.490322819571296	C2bVSC1=0.362532450538425
CTNNB1	C2b	SERPINE1	Down	C2bVSC2a=-0.0530262146076985	C2bVSC1=0.164181006914442
CTNNB1	C2b	CCL19	Down	C2bVSC2a=-0.0868801647505892	C2bVSC1=-0.135781514589412
CTNNB1	C2b	KCTD12	Down	C2bVSC2a=-0.0810800834413892	C2bVSC1=-0.0130528264786537
CTNNB1	C2b	CYBA	Down	C2bVSC2a=-0.418548148870819	C2bVSC1=0.22206572312394
CTNNB1	C2b	TIMP2	Down	C2bVSC2a=-0.106023345872795	C2bVSC1=0.20718147418314
CTNNB1	C2b	COL3A1	Down	C2bVSC2a=-0.0479126399193455	C2bVSC1=0.0283973479786827
CTNNB1	C2b	EGR2	Down	C2bVSC2a=0.0777522195372869	C2bVSC1=0.0725192857889677
CTNNB1	C2b	SLC12A2	Down	C2bVSC2a=-0.191730893842191	C2bVSC1=0.091178313412949
CTNNB1	C2b	ISLR	Down	C2bVSC2a=-0.156373060801059	C2bVSC1=-0.0898601942481109
CTNNB1	C2b	EGR1	Down	C2bVSC2a=0.0800664005388372	C2bVSC1=-0.0537585506324295
CTNNB1	C2b	BACE2	Down	C2bVSC2a=-0.313494415170555	C2bVSC1=-0.0142670311331991
CTNNB1	C2b	RASGRP1	Down	C2bVSC2a=-0.128206764663818	C2bVSC1=0.100126516199426
CTNNB1	C2b	CYP2B7P1	Down	C2bVSC2a=0.341769525298738	C2bVSC1=-0.305806699070815
CTNNB1	C2b	AIM2	Down	C2bVSC2a=-0.0955100252852024	C2bVSC1=0.200710211550712
CTNNB1	C2b	COL1A1	Down	C2bVSC2a=-0.19005364946489	C2bVSC1=-0.110863506329789
CTNNB1	C2b	SULF1	Down	C2bVSC2a=-0.230648642447795	C2bVSC1=0.0120621491540646
CTNNB1	C2b	RGS1	Down	C2bVSC2a=-0.12577289749279	C2bVSC1=0.214834925912266
CTNNB1	C2b	MMD	Down	C2bVSC2a=-0.350371104407079	C2bVSC1=0.471560065798867
CTNNB1	C2b	CXCL12	Down	C2bVSC2a=0.0104434161919883	C2bVSC1=-0.0186422837427545
CTNNB1	C2b	EVI2A	Down	C2bVSC2a=-0.0960263054640315	C2bVSC1=0.0661990392426075
CTNNB1	C2b	ZNF83	Down	C2bVSC2a=-0.187123221700058	C2bVSC1=0.212588136358219
CTNNB1	C2b	SEMA6A	Down	C2bVSC2a=-0.193085370651072	C2bVSC1=0.122709324983468
CTNNB1	C2b	F3	Down	C2bVSC2a=0.094938153068521	C2bVSC1=0.341684815420384
CTNNB1	C2b	ASPN	Down	C2bVSC2a=0.0558257161575202	C2bVSC1=0.0127999076534655
CTNNB1	C2b	MYL9	Down	C2bVSC2a=-0.0422450401078559	C2bVSC1=-0.0321352005437683
CTNNB1	C2b	TNFSF4	Down	C2bVSC2a=-0.333296999243189	C2bVSC1=0.33338140023616
CTNNB1	C2b	FBP1	Down	C2bVSC2a=0.341249715730019	C2bVSC1=-0.6880431305813
CTNNB1	C2b	TNFAIP8	Down	C2bVSC2a=-0.128929130530701	C2bVSC1=0.0436645878760208
CTNNB1	C2b	XK	Down	C2bVSC2a=-0.0767118132414567	C2bVSC1=0.030660167939582
CTNNB1	C2b	S100P	Down	C2bVSC2a=-0.394918733755957	C2bVSC1=0.0834273434839328
CTNNB1	C2b	GPR88	Down	C2bVSC2a=0.0381001300584612	C2bVSC1=-0.12960995954391
CTNNB1	C2b	ADAMTS1	Down	C2bVSC2a=0.0126848964204534	C2bVSC1=-0.155293179055215
CTNNB1	C2b	CAPG	Down	C2bVSC2a=-0.425320263004127	C2bVSC1=0.0471395852466689
CTNNB1	C2b	C7	Down	C2bVSC2a=0.204183914911826	C2bVSC1=-0.179871926434964
CTNNB1	C2b	POU2AF1	Down	C2bVSC2a=-0.145936366601062	C2bVSC1=0.199936719215768
CTNNB1	C2b	MMP9	Down	C2bVSC2a=-0.371197177158589	C2bVSC1=0.15650504487566
CTNNB1	C2b	GPNMB	Down	C2bVSC2a=-0.0712921325166295	C2bVSC1=0.112688468431077
CTNNB1	C2b	SPHK1	Down	C2bVSC2a=-0.487929500336108	C2bVSC1=0.247981471622199
CTNNB1	C2b	CCL21	Down	C2bVSC2a=-0.058063461382855	C2bVSC1=-0.193587781224243
CTNNB1	C2b	BMP2	Down	C2bVSC2a=-0.149700844272278	C2bVSC1=0.0126524234427943
CTNNB1	C2b	GALNT7	Down	C2bVSC2a=-0.361291625603597	C2bVSC1=0.211819478236577
CTNNB1	C2b	MAD1L1	Down	C2bVSC2a=0.28033690669418	C2bVSC1=0.0391132202355428
CTNNB1	C2b	SRPX	Down	C2bVSC2a=0.0843744263273716	C2bVSC1=-0.0721196635901293
CTNNB1	C2b	COLEC11	Down	C2bVSC2a=0.117069298158208	C2bVSC1=0.0440672962663786
CTNNB1	C2b	LXN	Down	C2bVSC2a=-0.161813070748922	C2bVSC1=-0.0282549725889847
CTNNB1	C2b	HOMER1	Down	C2bVSC2a=-0.388803874802762	C2bVSC1=0.158392177159437
CTNNB1	C2b	COL6A3	Down	C2bVSC2a=-0.134659267122666	C2bVSC1=0.0770664237889756
CTNNB1	C2b	MUC13	Down	C2bVSC2a=-0.106942100495352	C2bVSC1=-0.0909708364728279
CTNNB1	C2b	C9	Down	C2bVSC2a=-0.0151082388654756	C2bVSC1=-0.37169818557727
CTNNB1	C2b	GOT1	Down	C2bVSC2a=0.101306890969942	C2bVSC1=-0.216375784632525
CTNNB1	C1	AMACR	Up	C1VSC2a=-0.220373998648512	C1VSC2b=-0.19510324378973
CTNNB1	C1	GLUL	Up	C1VSC2a=-0.439184551401454	C1VSC2b=-0.25962847464077
CTNNB1	C1	PANX1	Up	C1VSC2a=-0.241054455859993	C1VSC2b=0.0577150979534864
CTNNB1	C1	SLC1A2	Up	C1VSC2a=-0.534051790251721	C1VSC2b=-0.391226063543409
CTNNB1	C1	MERTK	Up	C1VSC2a=-0.346662244096769	C1VSC2b=-0.0442242746200353
CTNNB1	C1	CTNNBL1	Up	C1VSC2a=-0.2486776256066	C1VSC2b=-0.102381182894339
CTNNB1	C1	SLC5A6	Up	C1VSC2a=-0.207472219327431	C1VSC2b=-0.0439871606895157
CTNNB1	C1	ALDH3A1	Up	C1VSC2a=-0.438776279473015	C1VSC2b=-0.26649404891977
CTNNB1	C1	LGR5	Up	C1VSC2a=0.0904859562493978	C1VSC2b=0.132404754179269
CTNNB1	C1	CDC14B	Up	C1VSC2a=-0.584172941407946	C1VSC2b=-0.282919240546424
CTNNB1	C1	RHBG	Up	C1VSC2a=-0.278289116203383	C1VSC2b=-0.23980706611434
CTNNB1	C1	TBX3	Up	C1VSC2a=-0.518262724127408	C1VSC2b=-0.363024552030964
CTNNB1	C1	SLC22A11	Up	C1VSC2a=-0.42889210633344	C1VSC2b=-0.29502797548055
CTNNB1	C1	SPARCL1	Up	C1VSC2a=-0.687104801795798	C1VSC2b=-0.470261999306587
CTNNB1	C1	EPHB2	Up	C1VSC2a=-0.288168158201407	C1VSC2b=-0.16058476760485
CTNNB1	C1	HSDL2	Up	C1VSC2a=-0.60889898499396	C1VSC2b=-0.318171634540888
CTNNB1	C1	CDK6	Up	C1VSC2a=-0.105571007131067	C1VSC2b=0.0094316044762983
CTNNB1	C1	NEK3	Up	C1VSC2a=-0.265843227192422	C1VSC2b=-0.187895281397467
CTNNB1	C1	SLC13A3	Up	C1VSC2a=-0.363527343603865	C1VSC2b=-0.247856437622759
CTNNB1	C1	INSIG2	Up	C1VSC2a=-0.523553046237664	C1VSC2b=-0.161841464567994
CTNNB1	C1	REG3A	Up	C1VSC2a=-0.0978556047958833	C1VSC2b=0.00299923334595956
CTNNB1	C1	ASPSCR1	Up	C1VSC2a=-0.382445287798205	C1VSC2b=-0.237215149825408
CTNNB1	C1	CYP1A1	Up	C1VSC2a=-0.464095507643925	C1VSC2b=-0.18777390205923
CTNNB1	C1	TTC9	Up	C1VSC2a=-0.460381751974688	C1VSC2b=-0.194285260302163
CTNNB1	C1	TRIB2	Up	C1VSC2a=-0.192585505893506	C1VSC2b=-0.202464910469438
CTNNB1	C1	FAM8A1	Up	C1VSC2a=-0.274318674486193	C1VSC2b=-0.0768765151012963
CTNNB1	C1	BMP4	Up	C1VSC2a=-0.0789300991845145	C1VSC2b=0.0425323588534245
CTNNB1	C1	PREB	Up	C1VSC2a=-0.222495493595622	C1VSC2b=-0.146408337478775
CTNNB1	C1	HABP4	Up	C1VSC2a=0.254705010007069	C1VSC2b=0.212013674927612
CTNNB1	C1	NUDT6	Up	C1VSC2a=-0.507837078194614	C1VSC2b=-0.0326607940091721
CTNNB1	C1	SLC4A4	Up	C1VSC2a=-0.454936494195699	C1VSC2b=-0.0217275724774039
CTNNB1	C1	STRA13	Up	C1VSC2a=-0.370730602244407	C1VSC2b=-0.14881839791472
CTNNB1	C1	MME	Up	C1VSC2a=-0.36534551665343	C1VSC2b=-0.245861019055257
CTNNB1	C1	NUBPL	Up	C1VSC2a=-0.233744953248744	C1VSC2b=-0.0531403560105387
CTNNB1	C1	DSG1	Up	C1VSC2a=-0.645478383042934	C1VSC2b=-0.226874717913279
CTNNB1	C1	HLF	Up	C1VSC2a=-0.60172583289265	C1VSC2b=-0.271696860604306
CTNNB1	C1	FIGF	Up	C1VSC2a=-0.0927672442396167	C1VSC2b=-0.115691181715776
CTNNB1	C1	HHAT	Up	C1VSC2a=-0.0802254192463075	C1VSC2b=-0.0417760494134077
CTNNB1	C1	YPEL1	Up	C1VSC2a=-0.0757519430105426	C1VSC2b=0.178446373312313
CTNNB1	C1	ABCG2	Up	C1VSC2a=-0.556286101587652	C1VSC2b=-0.170861635585294
CTNNB1	C1	AQP9	Up	C1VSC2a=-1.43236334857841	C1VSC2b=-0.873091443704812
CTNNB1	C1	RAB11FIP2	Up	C1VSC2a=0.0900815145126469	C1VSC2b=0.0176788635228511
CTNNB1	C1	GNAI1	Up	C1VSC2a=-0.216075940606969	C1VSC2b=-0.111458009960316
CTNNB1	C1	ACSL5	Up	C1VSC2a=-0.822688956845257	C1VSC2b=-0.530124304830373
CTNNB1	C1	SLC22A4	Up	C1VSC2a=-0.279043214278055	C1VSC2b=-0.18761492137431
CTNNB1	C1	SEPT4	Up	C1VSC2a=-0.631954380439356	C1VSC2b=-0.231991475122879
CTNNB1	C1	CTNNA2	Up	C1VSC2a=-0.288896321632712	C1VSC2b=-0.191953655890984
CTNNB1	C1	ADH6	Up	C1VSC2a=-0.814002495911825	C1VSC2b=-0.537514262065242
CTNNB1	C1	C1orf112	Up	C1VSC2a=0.246668614448623	C1VSC2b=0.171585429528834
CTNNB1	C1	AQP6	Up	C1VSC2a=-0.287210432110178	C1VSC2b=-0.133075809838952
CTNNB1	C1	IRS1	Up	C1VSC2a=-0.547015372602301	C1VSC2b=-0.234352447895606
CTNNB1	C1	PAGE4	Up	C1VSC2a=-0.554721633082581	C1VSC2b=-0.229561102156265
CTNNB1	C1	ALDH3A2	Up	C1VSC2a=-0.613169951293478	C1VSC2b=-0.385889932636186
CTNNB1	C1	ACSL6	Up	C1VSC2a=-0.403467557318218	C1VSC2b=-0.260524648403147
CTNNB1	C1	ADRB2	Up	C1VSC2a=-0.751496699228272	C1VSC2b=-0.340167689195651
CTNNB1	C1	SULT1B1	Up	C1VSC2a=-0.559351303580702	C1VSC2b=-0.142516653399107
CTNNB1	C1	DPP4	Up	C1VSC2a=-0.762784449311709	C1VSC2b=-0.415565413290675
CTNNB1	C1	SEC14L2	Up	C1VSC2a=-1.82874549360738	C1VSC2b=-0.828620955567662
CTNNB1	C1	BIK	Up	C1VSC2a=0.0322126050290132	C1VSC2b=-0.116663946062619
CTNNB1	C1	SMPX	Up	C1VSC2a=-0.385718373624766	C1VSC2b=-0.235310853211323
CTNNB1	C1	CD36	Up	C1VSC2a=-0.239694981704792	C1VSC2b=-0.203660258042324
CTNNB1	C1	REG1A	Up	C1VSC2a=0.0416379667402436	C1VSC2b=0.0147957276705694
CTNNB1	C1	SDPR	Up	C1VSC2a=-0.231643708159904	C1VSC2b=-0.016085988923073
CTNNB1	C1	CAP2	Up	C1VSC2a=-0.215715138324489	C1VSC2b=-0.127503556053246
CTNNB1	C1	AOX1	Up	C1VSC2a=-0.70655227662949	C1VSC2b=-0.67868697425945
CTNNB1	C1	PTPRG	Up	C1VSC2a=0.116631516379561	C1VSC2b=0.123864262602924
CTNNB1	C1	SALL1	Up	C1VSC2a=-0.486742042381791	C1VSC2b=-0.353107182045316
CTNNB1	C1	ECM2	Up	C1VSC2a=-1.01643066642507	C1VSC2b=-0.477964173193946
CTNNB1	C1	GFRA1	Up	C1VSC2a=-0.337093840688335	C1VSC2b=-0.107376358942239
CTNNB1	C1	ACTN2	Up	C1VSC2a=-0.158813126969218	C1VSC2b=0.133785631302912
CTNNB1	C1	SLC16A1	Up	C1VSC2a=-0.378168580839571	C1VSC2b=-0.13805955373608
CTNNB1	C1	TSPAN5	Up	C1VSC2a=0.0935344682284433	C1VSC2b=0.061918938242346
CTNNB1	C1	ALDH1L1	Up	C1VSC2a=-0.905986755520513	C1VSC2b=-0.422959625958247
CTNNB1	C1	GRHPR	Up	C1VSC2a=-1.11151637844415	C1VSC2b=-0.481572229133427
CTNNB1	C1	RHOBTB1	Up	C1VSC2a=0.275784575988592	C1VSC2b=0.0496069253516686
CTNNB1	C1	BOK	Up	C1VSC2a=-0.131655437882592	C1VSC2b=-0.0788541336659155
CTNNB1	C1	DCXR	Up	C1VSC2a=-1.6218860992477	C1VSC2b=-0.718801294600694
CTNNB1	C1	SLC16A10	Up	C1VSC2a=-0.151689856535987	C1VSC2b=-0.0267383890372502
CTNNB1	C1	PDK1	Up	C1VSC2a=-0.115298117299407	C1VSC2b=0.00191674403807557
CTNNB1	C1	MTHFD1	Up	C1VSC2a=-1.14660794165079	C1VSC2b=-0.372679969982388
CTNNB1	C1	HRASLS2	Up	C1VSC2a=-0.173353216270126	C1VSC2b=-0.140038185165163
CTNNB1	C1	FAS	Up	C1VSC2a=-0.720989933245316	C1VSC2b=-0.273348890040911
CTNNB1	C1	SLC6A12	Up	C1VSC2a=-0.69443387390382	C1VSC2b=-0.473316271630149
CTNNB1	C1	SNAI2	Up	C1VSC2a=-0.646229937932071	C1VSC2b=-0.288052176952035
CTNNB1	C1	MYRIP	Up	C1VSC2a=-1.18858069640912	C1VSC2b=-0.478713503968348
CTNNB1	C1	ACE2	Up	C1VSC2a=-0.312072688126702	C1VSC2b=-0.131541903340937
CTNNB1	C1	MAP3K8	Up	C1VSC2a=-0.0533091216584994	C1VSC2b=-0.055115363006737
CTNNB1	C1	SELENBP1	Up	C1VSC2a=-1.03614856165823	C1VSC2b=-0.563167579254978
CTNNB1	C1	KCNJ8	Up	C1VSC2a=-1.19236903997752	C1VSC2b=-0.468512789262929
CTNNB1	C1	THBS4	Up	C1VSC2a=0.152936710213712	C1VSC2b=0.213608205896553
CTNNB1	C1	HSD11B1	Up	C1VSC2a=-1.78393292155467	C1VSC2b=-0.546036621790412
CTNNB1	C1	ABHD6	Up	C1VSC2a=-0.82685267120219	C1VSC2b=-0.394640016613645
CTNNB1	C1	KCNK1	Up	C1VSC2a=-0.266944917900513	C1VSC2b=-0.395540532819498
CTNNB1	C1	CORIN	Up	C1VSC2a=-0.0582574394331624	C1VSC2b=0.144796052864408
CTNNB1	C1	PDK4	Up	C1VSC2a=-1.19253262812688	C1VSC2b=-0.539745227500996
CTNNB1	C1	GLYAT	Up	C1VSC2a=-2.51287098162209	C1VSC2b=-0.762200835750478
CTNNB1	C1	TTPA	Up	C1VSC2a=-0.804602492673166	C1VSC2b=-0.588916010924663
CTNNB1	C1	GSTM2	Up	C1VSC2a=-0.494217653802499	C1VSC2b=-0.29805000255745
CTNNB1	C1	SLC16A4	Up	C1VSC2a=-0.541849929464597	C1VSC2b=-0.238315574195803
CTNNB1	C1	AR	Up	C1VSC2a=-1.35803177094828	C1VSC2b=-0.654935383022182
CTNNB1	C1	SLC17A1	Up	C1VSC2a=-0.375614691013084	C1VSC2b=-0.174723958907676
CTNNB1	C1	AADAC	Up	C1VSC2a=-1.00056847552543	C1VSC2b=-0.693023993408836
CTNNB1	C1	SRD5A2	Up	C1VSC2a=-0.760946577307233	C1VSC2b=-0.339271966841779
CTNNB1	C1	DNAJC12	Up	C1VSC2a=0.0560914969914502	C1VSC2b=0.0640273765414616
CTNNB1	C1	HTR2B	Up	C1VSC2a=-0.4388546897668	C1VSC2b=-0.169375262871804
CTNNB1	C1	VLDLR	Up	C1VSC2a=-0.0111975639398072	C1VSC2b=-0.00746374853028286
CTNNB1	C1	CYP2E1	Up	C1VSC2a=-0.312472839508766	C1VSC2b=-0.394096860737664
CTNNB1	C1	RBP1	Up	C1VSC2a=0.220433058063331	C1VSC2b=0.0533382095884058
CTNNB1	C1	SLCO1B1	Up	C1VSC2a=-1.04030015544182	C1VSC2b=-0.615691817889389
CTNNB1	C1	UST	Up	C1VSC2a=-0.251298954736026	C1VSC2b=-0.104051784603652
CTNNB1	C1	ABCB11	Up	C1VSC2a=-1.09332071224733	C1VSC2b=-0.501698655897067
CTNNB1	C1	BAMBI	Up	C1VSC2a=0.479278954907691	C1VSC2b=0.370845743035924
CTNNB1	C1	HIST1H2AE	Up	C1VSC2a=-0.0520133860668802	C1VSC2b=0.0751673515454729
CTNNB1	C1	CST1	Up	C1VSC2a=-0.216674333367649	C1VSC2b=-0.218709972948133
CTNNB1	C1	ESRRG	Up	C1VSC2a=0.0489134438636199	C1VSC2b=-0.0734981410657483
CTNNB1	C1	HPD	Up	C1VSC2a=-1.44765896734771	C1VSC2b=-0.693245234389654
CTNNB1	C1	FGF13	Up	C1VSC2a=-0.0347300381008995	C1VSC2b=0.0165332937701101
CTNNB1	C1	HAL	Down	C1VSC2a=0.0413117604478705	C1VSC2b=0.0957282852996836
CTNNB1	C1	FURIN	Down	C1VSC2a=0.0588808213285221	C1VSC2b=0.178906480428427
CTNNB1	C1	GLDC	Down	C1VSC2a=-0.202122451774935	C1VSC2b=-0.174635592237246
CTNNB1	C1	NAV2	Down	C1VSC2a=-0.04586380482317	C1VSC2b=0.00658864991474517
CTNNB1	C1	SLPI	Down	C1VSC2a=0.372791733210722	C1VSC2b=0.226972619937996
CTNNB1	C1	SEPT6	Down	C1VSC2a=0.117809102025781	C1VSC2b=0.13299735151645
CTNNB1	C1	ATP2B2	Down	C1VSC2a=0.237717307525167	C1VSC2b=0.147810533989071
CTNNB1	C1	MAP3K5	Down	C1VSC2a=0.502717321853396	C1VSC2b=0.19072348798465
CTNNB1	C1	VNN1	Down	C1VSC2a=0.168189220287235	C1VSC2b=0.239211158982817
CTNNB1	C1	MGLL	Down	C1VSC2a=0.275741389302269	C1VSC2b=0.18547983491596
CTNNB1	C1	AMIGO2	Down	C1VSC2a=-0.470345316824945	C1VSC2b=-0.270318976874817
CTNNB1	C1	TMEM45A	Down	C1VSC2a=-0.0423974599671185	C1VSC2b=-0.0626983794086013
CTNNB1	C1	UGCG	Down	C1VSC2a=-0.416084217772938	C1VSC2b=-0.180143567092839
CTNNB1	C1	NCALD	Down	C1VSC2a=-0.229155630344111	C1VSC2b=-0.0646054844995232
CTNNB1	C1	CYFIP2	Down	C1VSC2a=0.272433212990631	C1VSC2b=0.109744546790471
CTNNB1	C1	TIMP1	Down	C1VSC2a=-0.10289983726725	C1VSC2b=0.0246046438333079
CTNNB1	C1	STAT4	Down	C1VSC2a=0.0245783787925335	C1VSC2b=-0.0301124254655112
CTNNB1	C1	MCC	Down	C1VSC2a=0.263812894440568	C1VSC2b=0.0856589349274459
CTNNB1	C1	FGFR2	Down	C1VSC2a=-0.216179341714652	C1VSC2b=-0.0896006245892624
CTNNB1	C1	MYO1E	Down	C1VSC2a=0.162715149683929	C1VSC2b=0.0878113907087603
CTNNB1	C1	LGALS3	Down	C1VSC2a=-0.297630631025141	C1VSC2b=-0.0283533276559404
CTNNB1	C1	ACSL4	Down	C1VSC2a=-0.660766743685032	C1VSC2b=-0.103614338856951
CTNNB1	C1	DCPS	Down	C1VSC2a=0.411180893328274	C1VSC2b=0.414853627087138
CTNNB1	C1	TPST1	Down	C1VSC2a=-0.179095031712972	C1VSC2b=-0.0518605964680991
CTNNB1	C1	SLC15A1	Down	C1VSC2a=0.0110680321610561	C1VSC2b=0.161619445671164
CTNNB1	C1	RAB27A	Down	C1VSC2a=0.093920483927467	C1VSC2b=0.180828932313867
CTNNB1	C1	HPGD	Down	C1VSC2a=0.125646514121713	C1VSC2b=0.129368911829272
CTNNB1	C1	ACP5	Down	C1VSC2a=-0.250729931564014	C1VSC2b=-0.045908231804485
CTNNB1	C1	HABP2	Down	C1VSC2a=0.114120382908881	C1VSC2b=0.0212609307140732
CTNNB1	C1	VNN2	Down	C1VSC2a=-0.264952872848348	C1VSC2b=-0.0178982242824637
CTNNB1	C1	CRP	Down	C1VSC2a=0.075027664467964	C1VSC2b=0.24809720903567
CTNNB1	C1	BASP1	Down	C1VSC2a=-0.251991490707862	C1VSC2b=-0.0213538776533198
CTNNB1	C1	GLS2	Down	C1VSC2a=0.804138310762544	C1VSC2b=0.381636928457007
CTNNB1	C1	SLC2A9	Down	C1VSC2a=0.419582285111357	C1VSC2b=0.405533031640168
CTNNB1	C1	INHBE	Down	C1VSC2a=-0.243652355475048	C1VSC2b=-0.147650207462219
CTNNB1	C1	LUM	Down	C1VSC2a=-0.0130074633702899	C1VSC2b=-0.0135788033582516
CTNNB1	C1	PLTP	Down	C1VSC2a=-0.460217000587627	C1VSC2b=-0.166685560542419
CTNNB1	C1	SLC7A2	Down	C1VSC2a=0.146182428044722	C1VSC2b=0.0243918255842926
CTNNB1	C1	CDA	Down	C1VSC2a=0.361485897049857	C1VSC2b=0.18018934842095
CTNNB1	C1	ASRGL1	Down	C1VSC2a=-0.371454481679594	C1VSC2b=-0.121873953303577
CTNNB1	C1	PTGDS	Down	C1VSC2a=-0.233687150896766	C1VSC2b=-0.15030955626179
CTNNB1	C1	CDH1	Down	C1VSC2a=0.115489788621515	C1VSC2b=0.0937334535275274
CTNNB1	C1	GCH1	Down	C1VSC2a=0.595706537415891	C1VSC2b=0.277094689483228
CTNNB1	C1	CHST11	Down	C1VSC2a=-0.290808368815252	C1VSC2b=-0.0630363687550439
CTNNB1	C1	COL5A1	Down	C1VSC2a=-0.121818606939363	C1VSC2b=-0.00126123892996193
CTNNB1	C1	HSD17B2	Down	C1VSC2a=0.024179760193548	C1VSC2b=0.0230285336373415
CTNNB1	C1	EFEMP1	Down	C1VSC2a=0.157695218228922	C1VSC2b=0.070629114895212
CTNNB1	C1	EPHA1	Down	C1VSC2a=0.29648104050869	C1VSC2b=0.204869999650648
CTNNB1	C1	DUSP5	Down	C1VSC2a=-0.416121377435406	C1VSC2b=-0.223910066491581
CTNNB1	C1	THBS2	Down	C1VSC2a=-0.0352678721200666	C1VSC2b=-0.0236462881223866
CTNNB1	C1	IL7R	Down	C1VSC2a=-0.0206670161406052	C1VSC2b=0.105110100114116
CTNNB1	C1	LGALS4	Down	C1VSC2a=0.496141804027718	C1VSC2b=0.253092476548404
CTNNB1	C1	AEBP1	Down	C1VSC2a=0.0901485381895321	C1VSC2b=0.0842021149120942
CTNNB1	C1	CNGA1	Down	C1VSC2a=0.37747727540937	C1VSC2b=0.29720482699455
CTNNB1	C1	LOXL1	Down	C1VSC2a=0.0960627397487465	C1VSC2b=0.0855406915177259
CTNNB1	C1	SOCS3	Down	C1VSC2a=0.156348204587392	C1VSC2b=0.073014352087645
CTNNB1	C1	GEM	Down	C1VSC2a=-0.00451407917923368	C1VSC2b=0.0270863292712626
CTNNB1	C1	CD2	Down	C1VSC2a=-0.148807649022846	C1VSC2b=-0.00215067282362849
CTNNB1	C1	CCL20	Down	C1VSC2a=-0.739516005091095	C1VSC2b=-0.244439179591371
CTNNB1	C1	CSDA	Down	C1VSC2a=-0.441735024677044	C1VSC2b=-0.144300480493181
CTNNB1	C1	MOXD1	Down	C1VSC2a=0.0109631856175803	C1VSC2b=0.137972451858749
CTNNB1	C1	MYOM1	Down	C1VSC2a=0.282170073028298	C1VSC2b=0.292993809626941
CTNNB1	C1	CD52	Down	C1VSC2a=-0.0743825010976196	C1VSC2b=0.0631542220599176
CTNNB1	C1	COL1A2	Down	C1VSC2a=-0.251347250799485	C1VSC2b=-0.0962860903829549
CTNNB1	C1	MXRA5	Down	C1VSC2a=-0.0703762957409762	C1VSC2b=-0.0147696440508373
CTNNB1	C1	PRG4	Down	C1VSC2a=0.288561632732638	C1VSC2b=0.185119999973263
CTNNB1	C1	GATA6	Down	C1VSC2a=0.0330549282332396	C1VSC2b=-0.191643756115098
CTNNB1	C1	KLRB1	Down	C1VSC2a=0.19903826087319	C1VSC2b=0.167676132506506
CTNNB1	C1	BGN	Down	C1VSC2a=-0.132033520199248	C1VSC2b=-0.0540793646086816
CTNNB1	C1	PMP22	Down	C1VSC2a=-0.223040714272838	C1VSC2b=-0.0783847468092256
CTNNB1	C1	SERPINE2	Down	C1VSC2a=-0.48235706025338	C1VSC2b=-0.150070077646298
CTNNB1	C1	CD24	Down	C1VSC2a=-0.947753070442149	C1VSC2b=-0.362532450538425
CTNNB1	C1	SERPINE1	Down	C1VSC2a=-0.236504812547815	C1VSC2b=-0.164181006914442
CTNNB1	C1	CCL19	Down	C1VSC2a=0.0467641623989513	C1VSC2b=0.135781514589412
CTNNB1	C1	KCTD12	Down	C1VSC2a=-0.0690248186858286	C1VSC2b=0.0130528264786537
CTNNB1	C1	CYBA	Down	C1VSC2a=-0.666649507053066	C1VSC2b=-0.22206572312394
CTNNB1	C1	TIMP2	Down	C1VSC2a=-0.305734718950953	C1VSC2b=-0.20718147418314
CTNNB1	C1	COL3A1	Down	C1VSC2a=-0.0851671179292525	C1VSC2b=-0.0283973479786827
CTNNB1	C1	EGR2	Down	C1VSC2a=0.00782017099612243	C1VSC2b=-0.0725192857889677
CTNNB1	C1	SLC12A2	Down	C1VSC2a=-0.290174731979755	C1VSC2b=-0.091178313412949
CTNNB1	C1	ISLR	Down	C1VSC2a=-0.0776298646434649	C1VSC2b=0.0898601942481109
CTNNB1	C1	EGR1	Down	C1VSC2a=0.129507453704837	C1VSC2b=0.0537585506324295
CTNNB1	C1	BACE2	Down	C1VSC2a=-0.300968194014494	C1VSC2b=0.0142670311331991
CTNNB1	C1	RASGRP1	Down	C1VSC2a=-0.22537187679149	C1VSC2b=-0.100126516199426
CTNNB1	C1	CYP2B7P1	Down	C1VSC2a=0.631226579282937	C1VSC2b=0.305806699070815
CTNNB1	C1	AIM2	Down	C1VSC2a=-0.277870817382408	C1VSC2b=-0.200710211550712
CTNNB1	C1	COL1A1	Down	C1VSC2a=-0.0768674654522535	C1VSC2b=0.110863506329789
CTNNB1	C1	SULF1	Down	C1VSC2a=-0.249260205863507	C1VSC2b=-0.0120621491540646
CTNNB1	C1	RGS1	Down	C1VSC2a=-0.343097237687256	C1VSC2b=-0.214834925912266
CTNNB1	C1	MMD	Down	C1VSC2a=-0.773661868754542	C1VSC2b=-0.471560065798867
CTNNB1	C1	CXCL12	Down	C1VSC2a=0.0270536439683587	C1VSC2b=0.0186422837427545
CTNNB1	C1	EVI2A	Down	C1VSC2a=-0.156439723441978	C1VSC2b=-0.0661990392426075
CTNNB1	C1	ZNF83	Down	C1VSC2a=-0.41899428074829	C1VSC2b=-0.212588136358219
CTNNB1	C1	SEMA6A	Down	C1VSC2a=-0.317247796486627	C1VSC2b=-0.122709324983468
CTNNB1	C1	F3	Down	C1VSC2a=-0.218476599912398	C1VSC2b=-0.341684815420384
CTNNB1	C1	ASPN	Down	C1VSC2a=0.046569921557598	C1VSC2b=-0.0127999076534655
CTNNB1	C1	MYL9	Down	C1VSC2a=-0.0101474978998192	C1VSC2b=0.0321352005437683
CTNNB1	C1	TNFSF4	Down	C1VSC2a=-0.650055111974577	C1VSC2b=-0.33338140023616
CTNNB1	C1	FBP1	Down	C1VSC2a=1.11854162573644	C1VSC2b=0.6880431305813
CTNNB1	C1	TNFAIP8	Down	C1VSC2a=-0.163112004616322	C1VSC2b=-0.0436645878760208
CTNNB1	C1	XK	Down	C1VSC2a=-0.109273175631257	C1VSC2b=-0.030660167939582
CTNNB1	C1	S100P	Down	C1VSC2a=-0.478528034959603	C1VSC2b=-0.0834273434839328
CTNNB1	C1	GPR88	Down	C1VSC2a=0.166268739212534	C1VSC2b=0.12960995954391
CTNNB1	C1	ADAMTS1	Down	C1VSC2a=0.172491507334631	C1VSC2b=0.155293179055215
CTNNB1	C1	CAPG	Down	C1VSC2a=-0.494078869708272	C1VSC2b=-0.0471395852466689
CTNNB1	C1	C7	Down	C1VSC2a=0.411987248147655	C1VSC2b=0.179871926434964
CTNNB1	C1	POU2AF1	Down	C1VSC2a=-0.324832357901034	C1VSC2b=-0.199936719215768
CTNNB1	C1	MMP9	Down	C1VSC2a=-0.566888299178799	C1VSC2b=-0.15650504487566
CTNNB1	C1	GPNMB	Down	C1VSC2a=-0.201592048990626	C1VSC2b=-0.112688468431077
CTNNB1	C1	SPHK1	Down	C1VSC2a=-0.776552537379528	C1VSC2b=-0.247981471622199
CTNNB1	C1	CCL21	Down	C1VSC2a=0.140058471628549	C1VSC2b=0.193587781224243
CTNNB1	C1	BMP2	Down	C1VSC2a=-0.172498060233188	C1VSC2b=-0.0126524234427943
CTNNB1	C1	GALNT7	Down	C1VSC2a=-0.552867754527367	C1VSC2b=-0.211819478236577
CTNNB1	C1	MAD1L1	Down	C1VSC2a=0.218910684260099	C1VSC2b=-0.0391132202355428
CTNNB1	C1	SRPX	Down	C1VSC2a=0.154518707451406	C1VSC2b=0.0721196635901293
CTNNB1	C1	COLEC11	Down	C1VSC2a=0.0821168740443538	C1VSC2b=-0.0440672962663786
CTNNB1	C1	LXN	Down	C1VSC2a=-0.15057512840199	C1VSC2b=0.0282549725889847
CTNNB1	C1	HOMER1	Down	C1VSC2a=-0.548926154935602	C1VSC2b=-0.158392177159437
CTNNB1	C1	COL6A3	Down	C1VSC2a=-0.242005454727628	C1VSC2b=-0.0770664237889756
CTNNB1	C1	MUC13	Down	C1VSC2a=-0.0040380239178081	C1VSC2b=0.0909708364728279
CTNNB1	C1	C9	Down	C1VSC2a=0.340797610969797	C1VSC2b=0.37169818557727
CTNNB1	C1	GOT1	Down	C1VSC2a=0.348679112143461	C1VSC2b=0.216375784632525
Proliferation	C2a	SPHK1	Up	C2aVSC2b=-0.487929500336108	C2aVSC1=-0.776552537379528
Proliferation	C2a	AURKB	Up	C2aVSC2b=-0.374072918248491	C2aVSC1=-0.676984899441749
Proliferation	C2a	MAPK13	Up	C2aVSC2b=-0.418117296900995	C2aVSC1=-0.839532266570054
Proliferation	C2a	KIF23	Up	C2aVSC2b=-0.21043529141827	C2aVSC1=-0.644793943428606
Proliferation	C2a	MMD	Up	C2aVSC2b=-0.350371104407079	C2aVSC1=-0.773661868754542
Proliferation	C2a	FBXO5	Up	C2aVSC2b=-0.267824205194185	C2aVSC1=-0.593213913757782
Proliferation	C2a	LRRC1	Up	C2aVSC2b=-0.649540263266744	C2aVSC1=-0.900553978625752
Proliferation	C2a	KIF11	Up	C2aVSC2b=-0.412470353554417	C2aVSC1=-0.773122402216277
Proliferation	C2a	ASRGL1	Up	C2aVSC2b=-0.269037284524591	C2aVSC1=-0.371454481679594
Proliferation	C2a	ZNF532	Up	C2aVSC2b=-0.30585663354988	C2aVSC1=-0.761839865440597
Proliferation	C2a	TTK	Up	C2aVSC2b=-0.420119901159157	C2aVSC1=-0.764347533942894
Proliferation	C2a	SLC1A5	Up	C2aVSC2b=-0.3405040516262	C2aVSC1=-0.6669417795828
Proliferation	C2a	UBE2C	Up	C2aVSC2b=-0.489592686206065	C2aVSC1=-0.787930456942921
Proliferation	C2a	BUB1B	Up	C2aVSC2b=-0.394932614475757	C2aVSC1=-0.709687425452557
Proliferation	C2a	CENPE	Up	C2aVSC2b=-0.278779699343926	C2aVSC1=-0.674600832992587
Proliferation	C2a	MKI67	Up	C2aVSC2b=-0.401033695133304	C2aVSC1=-0.684628295108148
Proliferation	C2a	CENPF	Up	C2aVSC2b=-0.380916117703266	C2aVSC1=-0.724520682131378
Proliferation	C2a	ARID3A	Up	C2aVSC2b=-0.583638860989717	C2aVSC1=-0.871555438328755
Proliferation	C2a	CDC6	Up	C2aVSC2b=-0.247707361883425	C2aVSC1=-0.418539071571263
Proliferation	C2a	SHCBP1	Up	C2aVSC2b=-0.322123923401445	C2aVSC1=-0.604202877147378
Proliferation	C2a	SYNJ2	Up	C2aVSC2b=-0.294298348998412	C2aVSC1=-0.380454047104228
Proliferation	C2a	CCNE1	Up	C2aVSC2b=-0.123904142294158	C2aVSC1=-0.287574243578472
Proliferation	C2a	ETV4	Up	C2aVSC2b=-0.205579221154439	C2aVSC1=-0.36002240367451
Proliferation	C2a	LMNB1	Up	C2aVSC2b=-0.161375381507428	C2aVSC1=-0.435973973977
Proliferation	C2a	MARCH3	Up	C2aVSC2b=-0.358495811705571	C2aVSC1=-0.56360578724282
Proliferation	C2a	BARD1	Up	C2aVSC2b=-0.174469075428447	C2aVSC1=-0.528247184261214
Proliferation	C2a	KIF4A	Up	C2aVSC2b=-0.303005046167379	C2aVSC1=-0.559251201230861
Proliferation	C2a	PRKCD	Up	C2aVSC2b=-0.39526451115545	C2aVSC1=-0.519627886427992
Proliferation	C2a	TMEM51	Up	C2aVSC2b=-0.325121616986179	C2aVSC1=-0.704496171262924
Proliferation	C2a	ECT2	Up	C2aVSC2b=-0.407757535322286	C2aVSC1=-0.660672610333046
Proliferation	C2a	KIF2C	Up	C2aVSC2b=-0.393288800547046	C2aVSC1=-0.760560840543704
Proliferation	C2a	AFP	Up	C2aVSC2b=-0.558761245467626	C2aVSC1=-0.906136239207996
Proliferation	C2a	CCNA2	Up	C2aVSC2b=-0.202441204828992	C2aVSC1=-0.561839058016688
Proliferation	C2a	TRIP13	Up	C2aVSC2b=-0.278919829247368	C2aVSC1=-0.685538520278325
Proliferation	C2a	PAFAH1B3	Up	C2aVSC2b=-0.39535728291414	C2aVSC1=-0.912348436076891
Proliferation	C2a	CCNB1	Up	C2aVSC2b=-0.375418196447519	C2aVSC1=-0.576440401239668
Proliferation	C2a	CYBA	Up	C2aVSC2b=-0.418548148870819	C2aVSC1=-0.666649507053066
Proliferation	C2a	BIRC5	Up	C2aVSC2b=-0.279958013001728	C2aVSC1=-0.40001101771423
Proliferation	C2a	MTMR2	Up	C2aVSC2b=-0.250613801493837	C2aVSC1=-0.511973535963833
Proliferation	C2a	CDC20	Up	C2aVSC2b=-0.381337419927754	C2aVSC1=-0.756913012808297
Proliferation	C2a	GPD1L	Up	C2aVSC2b=-0.20915800923089	C2aVSC1=-0.320760319102711
Proliferation	C2a	PDE9A	Up	C2aVSC2b=-0.556418487280216	C2aVSC1=-0.864655493608125
Proliferation	C2a	HMGB2	Up	C2aVSC2b=-0.184162932205735	C2aVSC1=-0.692346661535732
Proliferation	C2a	PNMA1	Up	C2aVSC2b=-0.412725091603355	C2aVSC1=-0.715279526683299
Proliferation	C2a	CCNB2	Up	C2aVSC2b=-0.40114656349787	C2aVSC1=-0.626950572267416
Proliferation	C2a	CSDA	Up	C2aVSC2b=-0.301057963719387	C2aVSC1=-0.441735024677044
Proliferation	C2a	PLP2	Up	C2aVSC2b=-0.198639658632654	C2aVSC1=-0.198735683926438
Proliferation	C2a	CDC7	Up	C2aVSC2b=-0.154527588394441	C2aVSC1=-0.413335722565623
Proliferation	C2a	CKAP4	Up	C2aVSC2b=-0.527301529241509	C2aVSC1=-0.850142611723324
Proliferation	C2a	PTTG1	Up	C2aVSC2b=-0.339368896230918	C2aVSC1=-0.546300968990482
Proliferation	C2a	ZWINT	Up	C2aVSC2b=-0.323685119536602	C2aVSC1=-0.538126108269002
Proliferation	C2a	CHST11	Up	C2aVSC2b=-0.225847557087548	C2aVSC1=-0.290808368815252
Proliferation	C2a	ELF4	Up	C2aVSC2b=-0.351039556552737	C2aVSC1=-0.719922621811871
Proliferation	C2a	FOXM1	Up	C2aVSC2b=-0.434870318828898	C2aVSC1=-0.716000992074803
Proliferation	C2a	DBN1	Up	C2aVSC2b=-0.419854754568333	C2aVSC1=-0.909813683548629
Proliferation	C2a	SOX4	Up	C2aVSC2b=-0.595076721769649	C2aVSC1=-0.978902581654344
Proliferation	C2a	SLC38A1	Up	C2aVSC2b=-0.351597223977398	C2aVSC1=-0.560747893952932
Proliferation	C2a	KIF20A	Up	C2aVSC2b=-0.414997208879441	C2aVSC1=-0.661706093437735
Proliferation	C2a	MARCKSL1	Up	C2aVSC2b=-0.510998705196021	C2aVSC1=-1.08824482452562
Proliferation	C2a	LHFPL2	Up	C2aVSC2b=-0.393283760694601	C2aVSC1=-0.569223255317598
Proliferation	C2a	KIF14	Up	C2aVSC2b=-0.39054530065659	C2aVSC1=-0.663521812902229
Proliferation	C2a	OIP5	Up	C2aVSC2b=-0.25433163344947	C2aVSC1=-0.437836354030253
Proliferation	C2a	WASF1	Up	C2aVSC2b=-0.378082597701197	C2aVSC1=-0.729135171456798
Proliferation	C2a	DDR1	Up	C2aVSC2b=-0.439541972725293	C2aVSC1=-0.730708956399367
Proliferation	C2a	TPX2	Up	C2aVSC2b=-0.271553221797968	C2aVSC1=-0.527421696998903
Proliferation	C2a	TNFRSF21	Up	C2aVSC2b=-0.443304975706348	C2aVSC1=-0.811056155554229
Proliferation	C2a	TOP2A	Up	C2aVSC2b=-0.440528105770485	C2aVSC1=-0.697686515523983
Proliferation	C2a	HK2	Up	C2aVSC2b=-0.375236954745506	C2aVSC1=-0.724655077777919
Proliferation	C2a	MAD2L1	Up	C2aVSC2b=-0.266608202145896	C2aVSC1=-0.648825984723245
Proliferation	C2a	MMP9	Up	C2aVSC2b=-0.371197177158589	C2aVSC1=-0.566888299178799
Proliferation	C2a	NEK2	Up	C2aVSC2b=-0.339659209876794	C2aVSC1=-0.527339897802006
Proliferation	C2a	ASPM	Up	C2aVSC2b=-0.414743729786157	C2aVSC1=-0.506505953278207
Proliferation	C2a	NCK2	Up	C2aVSC2b=-0.509142659088883	C2aVSC1=-0.715229482030811
Proliferation	C2a	MCM2	Up	C2aVSC2b=-0.2135440500942	C2aVSC1=-0.570645017768261
Proliferation	C2a	HDAC2	Up	C2aVSC2b=-0.316719290163224	C2aVSC1=-0.869735572186731
Proliferation	C2a	VEGFB	Up	C2aVSC2b=-0.140656067865032	C2aVSC1=-0.286720404905115
Proliferation	C2a	SLC16A3	Up	C2aVSC2b=-0.210411133944638	C2aVSC1=-0.417962239619358
Proliferation	C2a	PBK	Up	C2aVSC2b=-0.193393332801782	C2aVSC1=-0.32011198846817
Proliferation	C2a	EZH2	Up	C2aVSC2b=-0.224336496994249	C2aVSC1=-0.613634827472099
Proliferation	C2a	CD24	Up	C2aVSC2b=-0.490322819571296	C2aVSC1=-0.947753070442149
Proliferation	C2a	ATP1A1	Up	C2aVSC2b=-0.228310180104914	C2aVSC1=-0.239211049614917
Proliferation	C2a	S100P	Up	C2aVSC2b=-0.394918733755957	C2aVSC1=-0.478528034959603
Proliferation	C2a	PRC1	Up	C2aVSC2b=-0.32975949514928	C2aVSC1=-0.606804291030528
Proliferation	C2a	GALNT7	Up	C2aVSC2b=-0.361291625603597	C2aVSC1=-0.552867754527367
Proliferation	C2a	B4GALT5	Up	C2aVSC2b=-0.329162499193048	C2aVSC1=-0.774513432955964
Proliferation	C2a	FEN1	Up	C2aVSC2b=-0.222149733386007	C2aVSC1=-0.505901395388134
Proliferation	C2a	NUSAP1	Up	C2aVSC2b=-0.388482175382529	C2aVSC1=-0.501633888600342
Proliferation	C2a	HN1	Up	C2aVSC2b=-0.442215021608286	C2aVSC1=-0.532005901013767
Proliferation	C2a	HIST1H4C	Up	C2aVSC2b=-0.23102987036286	C2aVSC1=-0.672516432031136
Proliferation	C2a	RAD51AP1	Up	C2aVSC2b=-0.216453190327109	C2aVSC1=-0.577892873784587
Proliferation	C2a	UGCG	Up	C2aVSC2b=-0.246556159388274	C2aVSC1=-0.416084217772938
Proliferation	C2a	DEPDC1	Up	C2aVSC2b=-0.0661871798708894	C2aVSC1=-0.328359806159386
Proliferation	C2a	PTP4A3	Up	C2aVSC2b=-0.321057260833518	C2aVSC1=-0.523093077423113
Proliferation	C2a	G6PD	Up	C2aVSC2b=-0.392568818810702	C2aVSC1=-0.627880227199078
Proliferation	C2a	LAMB1	Up	C2aVSC2b=-0.25407730558483	C2aVSC1=-0.705383200951216
Proliferation	C2a	FHOD3	Up	C2aVSC2b=-0.0598969016521601	C2aVSC1=-0.242104418428509
Proliferation	C2a	MEP1A	Up	C2aVSC2b=-0.178544478542033	C2aVSC1=-0.256993213630038
Proliferation	C2a	SOX9	Up	C2aVSC2b=-0.521162978895325	C2aVSC1=-0.617572555531354
Proliferation	C2a	SLAMF8	Up	C2aVSC2b=-0.229845376784604	C2aVSC1=-0.332427799644125
Proliferation	C2a	TMED3	Up	C2aVSC2b=-0.494218297985392	C2aVSC1=-0.835892155379499
Proliferation	C2a	MMP12	Up	C2aVSC2b=-0.241412956624136	C2aVSC1=-0.574190340098456
Proliferation	C2a	CTBP2	Up	C2aVSC2b=-0.282575121408427	C2aVSC1=-0.550329527198003
Proliferation	C2a	E2F8	Up	C2aVSC2b=-0.198547773081902	C2aVSC1=-0.290634346513194
Proliferation	C2a	SLC7A7	Up	C2aVSC2b=-0.245334368171451	C2aVSC1=-0.422580310577151
Proliferation	C2a	MARCKS	Up	C2aVSC2b=-0.671828285705803	C2aVSC1=-0.917563365476136
Proliferation	C2a	BCAT1	Up	C2aVSC2b=-0.053934995936951	C2aVSC1=-0.235529413104795
Proliferation	C2a	TTF2	Up	C2aVSC2b=-0.206559829229473	C2aVSC1=-0.585567789358358
Proliferation	C2a	DUSP9	Up	C2aVSC2b=-0.481424718877684	C2aVSC1=-0.901366026597813
Proliferation	C2a	CDKN3	Up	C2aVSC2b=-0.222966119700731	C2aVSC1=-0.327127869423546
Proliferation	C2a	RACGAP1	Up	C2aVSC2b=-0.344722422945425	C2aVSC1=-0.62392962343449
Proliferation	C2a	RFC4	Up	C2aVSC2b=-0.2974337568729	C2aVSC1=-0.532939950662681
Proliferation	C2a	BACE2	Up	C2aVSC2b=-0.313494415170555	C2aVSC1=-0.300968194014494
Proliferation	C2a	DTL	Up	C2aVSC2b=-0.220413020778927	C2aVSC1=-0.499456790325667
Proliferation	C2a	ABCC1	Up	C2aVSC2b=-0.257571540182363	C2aVSC1=-0.395129919669888
Proliferation	C2a	CES2	Down	C2aVSC2b=-0.702938389785944	C2aVSC1=-1.40183763623012
Proliferation	C2a	GLYAT	Down	C2aVSC2b=-1.16549111503713	C2aVSC1=-2.51287098162209
Proliferation	C2a	AQP9	Down	C2aVSC2b=-0.560788318557134	C2aVSC1=-1.43236334857841
Proliferation	C2a	DCXR	Down	C2aVSC2b=-0.930984351258277	C2aVSC1=-1.6218860992477
Proliferation	C2a	ABCB4	Down	C2aVSC2b=-0.81827120424288	C2aVSC1=-1.44926577227989
Proliferation	C2a	SLC10A1	Down	C2aVSC2b=-0.750722565215815	C2aVSC1=-1.86469095008551
Proliferation	C2a	HPD	Down	C2aVSC2b=-0.610802907807572	C2aVSC1=-1.44765896734771
Proliferation	C2a	DAO	Down	C2aVSC2b=-0.58699675718548	C2aVSC1=-1.37150683970821
Proliferation	C2a	AR	Down	C2aVSC2b=-0.579309356386015	C2aVSC1=-1.35803177094828
Proliferation	C2a	ABCA6	Down	C2aVSC2b=-0.633047920524048	C2aVSC1=-1.24154151581153
Proliferation	C2a	GYS2	Down	C2aVSC2b=-0.92205092431997	C2aVSC1=-1.76102820018471
Proliferation	C2a	HSD11B1	Down	C2aVSC2b=-0.856185099158899	C2aVSC1=-1.78393292155467
Proliferation	C2a	CYP4F11	Down	C2aVSC2b=-0.478930252034502	C2aVSC1=-1.06119074611414
Proliferation	C2a	FMO3	Down	C2aVSC2b=-0.481482015759206	C2aVSC1=-1.38570254413648
Proliferation	C2a	CYP4F2	Down	C2aVSC2b=-0.527925723857287	C2aVSC1=-1.19770323996283
Proliferation	C2a	PFKFB1	Down	C2aVSC2b=-0.535900519906018	C2aVSC1=-1.12614410621442
Proliferation	C2a	MASP2	Down	C2aVSC2b=-0.522179306690165	C2aVSC1=-1.57707653910052
Proliferation	C2a	ECHDC2	Down	C2aVSC2b=-0.639309892727839	C2aVSC1=-1.16665761538653
Proliferation	C2a	MAT1A	Down	C2aVSC2b=-0.289409015375344	C2aVSC1=-0.885896026204527
Proliferation	C2a	FMO4	Down	C2aVSC2b=-0.589428547232994	C2aVSC1=-1.45008134457553
Proliferation	C2a	BAAT	Down	C2aVSC2b=-0.505944819010238	C2aVSC1=-1.07025672235642
Proliferation	C2a	AFM	Down	C2aVSC2b=-0.493052006283012	C2aVSC1=-1.19692762770914
Proliferation	C2a	EHHADH	Down	C2aVSC2b=-0.60373554799364	C2aVSC1=-1.06677855245655
Proliferation	C2a	SCP2	Down	C2aVSC2b=-0.681869522012668	C2aVSC1=-1.02781865212826
Proliferation	C2a	SEC14L2	Down	C2aVSC2b=-0.979902876885851	C2aVSC1=-1.82874549360738
Proliferation	C2a	BHMT2	Down	C2aVSC2b=-0.396530283543482	C2aVSC1=-0.942865167648079
Proliferation	C2a	C8A	Down	C2aVSC2b=-0.525583655684055	C2aVSC1=-1.00861634406891
Proliferation	C2a	ADH1A	Down	C2aVSC2b=-0.227810181084763	C2aVSC1=-0.622104269494135
Proliferation	C2a	ACADL	Down	C2aVSC2b=-0.624852537715298	C2aVSC1=-1.19155619073557
Proliferation	C2a	SERPINC1	Down	C2aVSC2b=-0.722495138756404	C2aVSC1=-1.50086563783721
Proliferation	C2a	SRD5A1	Down	C2aVSC2b=-0.574144254413845	C2aVSC1=-1.07829138615116
Proliferation	C2a	DHTKD1	Down	C2aVSC2b=-0.461172226438699	C2aVSC1=-1.04157841953597
Proliferation	C2a	CCL16	Down	C2aVSC2b=-0.352989582769088	C2aVSC1=-1.42660554928974
Proliferation	C2a	GCDH	Down	C2aVSC2b=-0.645391193498346	C2aVSC1=-0.987663069777523
Proliferation	C2a	ALDH6A1	Down	C2aVSC2b=-0.596923055156128	C2aVSC1=-1.21144313613878
Proliferation	C2a	KCNJ8	Down	C2aVSC2b=-0.603042935937553	C2aVSC1=-1.19236903997752
Proliferation	C2a	CTH	Down	C2aVSC2b=-0.644227190067038	C2aVSC1=-1.19454748212943
Proliferation	C2a	SULT2A1	Down	C2aVSC2b=-0.582155318597413	C2aVSC1=-1.35521615351942
Proliferation	C2a	ABCB11	Down	C2aVSC2b=-0.570229515210885	C2aVSC1=-1.09332071224733
Proliferation	C2a	ECM2	Down	C2aVSC2b=-0.544791280564806	C2aVSC1=-1.01643066642507
Proliferation	C2a	F12	Down	C2aVSC2b=-0.307394100015409	C2aVSC1=-0.831584489714085
Proliferation	C2a	PIPOX	Down	C2aVSC2b=-0.574131887712774	C2aVSC1=-1.06664736127111
Proliferation	C2a	HAAO	Down	C2aVSC2b=-0.629714569235948	C2aVSC1=-1.11362649442656
Proliferation	C2a	AZGP1	Down	C2aVSC2b=-0.740635440569471	C2aVSC1=-1.07750275278425
Proliferation	C2a	HSD17B6	Down	C2aVSC2b=-0.737460759667296	C2aVSC1=-1.49757930020997
Proliferation	C2a	ACBD4	Down	C2aVSC2b=-0.463536688482294	C2aVSC1=-0.948790825794653
Proliferation	C2a	MPDZ	Down	C2aVSC2b=-0.464704828136019	C2aVSC1=-1.11249416747574
Proliferation	C2a	ABAT	Down	C2aVSC2b=-0.823835559296826	C2aVSC1=-1.36878784221137
Proliferation	C2a	MTHFD1	Down	C2aVSC2b=-0.844498601343635	C2aVSC1=-1.14660794165079
Proliferation	C2a	HAO1	Down	C2aVSC2b=-0.78025054897607	C2aVSC1=-1.52740164741123
Proliferation	C2a	HAGH	Down	C2aVSC2b=-0.821785819118236	C2aVSC1=-1.31399872624094
Proliferation	C2a	ALDH1L1	Down	C2aVSC2b=-0.4348851751885	C2aVSC1=-0.905986755520513
Proliferation	C2a	AGXT2L1	Down	C2aVSC2b=-0.67072902683691	C2aVSC1=-1.30119185435687
Proliferation	C2a	OTC	Down	C2aVSC2b=-0.594746513401208	C2aVSC1=-1.49730260076904
Proliferation	C2a	BTD	Down	C2aVSC2b=-0.511812727436512	C2aVSC1=-0.854046104195169
Proliferation	C2a	C6	Down	C2aVSC2b=-0.511174596699361	C2aVSC1=-1.0489389190427
Proliferation	C2a	SELENBP1	Down	C2aVSC2b=-0.598118851439203	C2aVSC1=-1.03614856165823
Proliferation	C2a	ETNK2	Down	C2aVSC2b=-0.517875093105266	C2aVSC1=-1.00234500710706
Proliferation	C2a	PCK1	Down	C2aVSC2b=-0.404855783643242	C2aVSC1=-0.986075465160414
Proliferation	C2a	ACYP2	Down	C2aVSC2b=-0.544078681602448	C2aVSC1=-1.05598363172892
Proliferation	C2a	NR1I2	Down	C2aVSC2b=-0.647108754047316	C2aVSC1=-1.44182609659498
Proliferation	C2a	ETFDH	Down	C2aVSC2b=-0.576796560392802	C2aVSC1=-0.879701260732747
Proliferation	C2a	CPT2	Down	C2aVSC2b=-0.515796332688579	C2aVSC1=-0.964591514137258
Proliferation	C2a	BHMT	Down	C2aVSC2b=-0.475347689874952	C2aVSC1=-1.12297074030358
Proliferation	C2a	ADRB2	Down	C2aVSC2b=-0.405692716319442	C2aVSC1=-0.751496699228272
Proliferation	C2a	GAMT	Down	C2aVSC2b=-0.317990915318925	C2aVSC1=-0.648342863491313
Proliferation	C2a	CYP4A11	Down	C2aVSC2b=-0.604673017922168	C2aVSC1=-1.24152766447163
Proliferation	C2a	ST3GAL6	Down	C2aVSC2b=-0.791162961630056	C2aVSC1=-0.949035987783222
Proliferation	C2a	GRHPR	Down	C2aVSC2b=-0.624640825750651	C2aVSC1=-1.11151637844415
Proliferation	C2a	EPHX1	Down	C2aVSC2b=-0.441301829764558	C2aVSC1=-0.958065552048644
Proliferation	C2a	MYO1B	Down	C2aVSC2b=-0.630943309035155	C2aVSC1=-0.933380343730086
Proliferation	C2a	GPLD1	Down	C2aVSC2b=-0.381090518457198	C2aVSC1=-0.698777751329388
Proliferation	C2a	GPT	Down	C2aVSC2b=-0.320114275526322	C2aVSC1=-0.695954540622093
Proliferation	C2a	CYP27A1	Down	C2aVSC2b=-0.348465325819407	C2aVSC1=-0.941704622349054
Proliferation	C2a	AADAC	Down	C2aVSC2b=-0.406012447447997	C2aVSC1=-1.00056847552543
Proliferation	C2a	PDK4	Down	C2aVSC2b=-0.562168739726276	C2aVSC1=-1.19253262812688
Proliferation	C2a	CAT	Down	C2aVSC2b=-0.601889853585955	C2aVSC1=-1.10886040341308
Proliferation	C2a	NAT2	Down	C2aVSC2b=-0.632954968204411	C2aVSC1=-1.00581560292612
Proliferation	C2a	RGN	Down	C2aVSC2b=-0.381586884890181	C2aVSC1=-1.13011683049836
Proliferation	C2a	CYP3A43	Down	C2aVSC2b=-0.537879117535944	C2aVSC1=-1.12931263982256
Proliferation	C2a	CA5A	Down	C2aVSC2b=-0.155061389848326	C2aVSC1=-0.557993099674804
Proliferation	C2a	GNE	Down	C2aVSC2b=-0.550725085160342	C2aVSC1=-0.79281992098954
Proliferation	C2a	CYP2C9	Down	C2aVSC2b=-0.349492494489091	C2aVSC1=-1.09654956089407
Proliferation	C2a	ANGPTL3	Down	C2aVSC2b=-0.419373603706441	C2aVSC1=-0.740474729914932
Proliferation	C2a	PNPO	Down	C2aVSC2b=-0.447747128535493	C2aVSC1=-1.05104100754591
Proliferation	C2a	F8	Down	C2aVSC2b=-0.508045517337649	C2aVSC1=-1.12226402159754
Proliferation	C2a	AASS	Down	C2aVSC2b=-0.64500193449089	C2aVSC1=-1.0583121138185
Proliferation	C2a	NUDT6	Down	C2aVSC2b=-0.478556005280619	C2aVSC1=-0.507837078194614
Proliferation	C2a	CYP2J2	Down	C2aVSC2b=-0.53701719964003	C2aVSC1=-0.987952042289173
Proliferation	C2a	AOX1	Down	C2aVSC2b=-0.160670131942822	C2aVSC1=-0.70655227662949
Proliferation	C2a	TST	Down	C2aVSC2b=-0.416419483587498	C2aVSC1=-0.794955197853015
Proliferation	C2a	KLF9	Down	C2aVSC2b=-0.333572423798771	C2aVSC1=-0.717431251138972
Proliferation	C2a	NR1I3	Down	C2aVSC2b=-0.539765915800638	C2aVSC1=-1.20539236107165
Proliferation	C2a	POR	Down	C2aVSC2b=-0.286068263055726	C2aVSC1=-0.691300066031437
Proliferation	C2a	CYP4A22	Down	C2aVSC2b=-0.602136301019271	C2aVSC1=-1.17600733367673
Proliferation	C2a	MLYCD	Down	C2aVSC2b=-0.406354116318078	C2aVSC1=-0.725322265269139
Proliferation	C2a	ALAS1	Down	C2aVSC2b=-0.4414177131358	C2aVSC1=-0.893645857018196
Proliferation	C2a	ITIH1	Down	C2aVSC2b=-0.332312426226448	C2aVSC1=-0.915310022163829
Proliferation	C2a	TAT	Down	C2aVSC2b=-0.912027840114825	C2aVSC1=-1.33345110984654
Proliferation	C2a	CYP4F3	Down	C2aVSC2b=-0.237324705948976	C2aVSC1=-0.789765744017815
Proliferation	C2a	TTPA	Down	C2aVSC2b=-0.255886535900888	C2aVSC1=-0.804602492673166
Proliferation	C2a	SLC2A2	Down	C2aVSC2b=-0.329503338556369	C2aVSC1=-1.10405068703387
Proliferation	C2a	AGXT	Down	C2aVSC2b=-0.530502587033605	C2aVSC1=-0.96027610990336
Proliferation	C2a	RCL1	Down	C2aVSC2b=-0.458131830982824	C2aVSC1=-0.929368336631803
Proliferation	C2a	CYP2B6	Down	C2aVSC2b=-0.582809424232129	C2aVSC1=-0.598666280644355
Proliferation	C2a	CDC14B	Down	C2aVSC2b=-0.329775236079503	C2aVSC1=-0.584172941407946
Proliferation	C2a	KNG1	Down	C2aVSC2b=-0.355662108122601	C2aVSC1=-0.844710130553712
Proliferation	C2a	RORC	Down	C2aVSC2b=-0.15698606193976	C2aVSC1=-0.5184204202542
Proliferation	C2a	BOK	Down	C2aVSC2b=-0.0553872176114019	C2aVSC1=-0.131655437882592
Proliferation	C2a	MYRIP	Down	C2aVSC2b=-0.538633874122157	C2aVSC1=-1.18858069640912
Proliferation	C2a	SERPING1	Down	C2aVSC2b=-0.516945910699762	C2aVSC1=-0.99466400371148
Proliferation	C2a	ABCA8	Down	C2aVSC2b=-0.32451694101635	C2aVSC1=-0.67019340942337
Proliferation	C2a	AKR7A3	Down	C2aVSC2b=-0.622259325598144	C2aVSC1=-1.21300979116791
Proliferation	C2a	BLOC1S1	Down	C2aVSC2b=-0.307839091975865	C2aVSC1=-0.659629698440581
Proliferation	C2a	CYP2C8	Down	C2aVSC2b=-0.648286116488634	C2aVSC1=-1.13785351012837
Proliferation	C2a	RDH16	Down	C2aVSC2b=-0.616870579038821	C2aVSC1=-1.29790962678113
Proliferation	C2a	SULT1B1	Down	C2aVSC2b=-0.433344139460836	C2aVSC1=-0.559351303580702
Proliferation	C2a	SLC38A4	Down	C2aVSC2b=-0.429136780592892	C2aVSC1=-0.844543201284238
Proliferation	C2a	RHOB	Down	C2aVSC2b=-0.350914992491421	C2aVSC1=-0.504133331384513
Proliferation	C2a	ALDH5A1	Down	C2aVSC2b=-0.558303123394536	C2aVSC1=-0.943432655063593
Proliferation	C2a	LECT2	Down	C2aVSC2b=-0.165946901511416	C2aVSC1=-0.659384208665205
Proliferation	C2a	CIDEB	Down	C2aVSC2b=-0.651337495736598	C2aVSC1=-1.02923104299688
Proliferation	C2a	COL18A1	Down	C2aVSC2b=-0.293329132471208	C2aVSC1=-0.556304222028075
Proliferation	C2a	ADH6	Down	C2aVSC2b=-0.345085481764266	C2aVSC1=-0.814002495911825
Proliferation	C2a	ALDH3A2	Down	C2aVSC2b=-0.255106902013434	C2aVSC1=-0.613169951293478
Proliferation	C2a	ECHDC3	Down	C2aVSC2b=-0.314741939184346	C2aVSC1=-0.721976101901128
Proliferation	C2a	CLDN14	Down	C2aVSC2b=-0.429212650989956	C2aVSC1=-0.736149898691177
Proliferation	C2a	CPB2	Down	C2aVSC2b=-0.582491491171415	C2aVSC1=-1.12036946739553
Proliferation	C2a	SLC38A3	Down	C2aVSC2b=-0.287865526251473	C2aVSC1=-0.652278458125543
Proliferation	C2a	DHRS1	Down	C2aVSC2b=-0.674032339124754	C2aVSC1=-1.0475422357864
Proliferation	C2a	TFR2	Down	C2aVSC2b=-0.400916390387673	C2aVSC1=-0.777163950851939
Proliferation	C2a	SLC22A1	Down	C2aVSC2b=-0.916331831700889	C2aVSC1=-1.42405573415393
Proliferation	C2a	SLC16A2	Down	C2aVSC2b=-0.507584911214183	C2aVSC1=-0.987195083583544
Proliferation	C2a	SERPINA10	Down	C2aVSC2b=-0.266462501192208	C2aVSC1=-0.57703845838385
Proliferation	C2a	OASL	Down	C2aVSC2b=-0.38316754600962	C2aVSC1=-0.573431485479831
Proliferation	C2a	OGDHL	Down	C2aVSC2b=-0.541083478889429	C2aVSC1=-1.3355950411115
Proliferation	C2b	SPHK1	Up	C2bVSC2a=0.487929500336108	C2bVSC1=-0.247981471622199
Proliferation	C2b	AURKB	Up	C2bVSC2a=0.374072918248491	C2bVSC1=-0.378709140980078
Proliferation	C2b	MAPK13	Up	C2bVSC2a=0.418117296900995	C2bVSC1=-0.362393740050729
Proliferation	C2b	KIF23	Up	C2bVSC2a=0.21043529141827	C2bVSC1=-0.442717886953016
Proliferation	C2b	MMD	Up	C2bVSC2a=0.350371104407079	C2bVSC1=-0.471560065798867
Proliferation	C2b	FBXO5	Up	C2bVSC2a=0.267824205194185	C2bVSC1=-0.367554699982687
Proliferation	C2b	LRRC1	Up	C2bVSC2a=0.649540263266744	C2bVSC1=-0.267881884963734
Proliferation	C2b	KIF11	Up	C2bVSC2a=0.412470353554417	C2bVSC1=-0.413689977984048
Proliferation	C2b	ASRGL1	Up	C2bVSC2a=0.269037284524591	C2bVSC1=-0.121873953303577
Proliferation	C2b	ZNF532	Up	C2bVSC2a=0.30585663354988	C2bVSC1=-0.442446436802982
Proliferation	C2b	TTK	Up	C2bVSC2a=0.420119901159157	C2bVSC1=-0.376559300853073
Proliferation	C2b	SLC1A5	Up	C2bVSC2a=0.3405040516262	C2bVSC1=-0.285540279626842
Proliferation	C2b	UBE2C	Up	C2bVSC2a=0.489592686206065	C2bVSC1=-0.351831107821899
Proliferation	C2b	BUB1B	Up	C2bVSC2a=0.394932614475757	C2bVSC1=-0.350748670441174
Proliferation	C2b	CENPE	Up	C2bVSC2a=0.278779699343926	C2bVSC1=-0.45430497762699
Proliferation	C2b	MKI67	Up	C2bVSC2a=0.401033695133304	C2bVSC1=-0.285682070352326
Proliferation	C2b	CENPF	Up	C2bVSC2a=0.380916117703266	C2bVSC1=-0.395593487708193
Proliferation	C2b	ARID3A	Up	C2bVSC2a=0.583638860989717	C2bVSC1=-0.313954770318533
Proliferation	C2b	CDC6	Up	C2bVSC2a=0.247707361883425	C2bVSC1=-0.157487387400784
Proliferation	C2b	SHCBP1	Up	C2bVSC2a=0.322123923401445	C2bVSC1=-0.320203210242742
Proliferation	C2b	SYNJ2	Up	C2bVSC2a=0.294298348998412	C2bVSC1=-0.0724381108859366
Proliferation	C2b	CCNE1	Up	C2bVSC2a=0.123904142294158	C2bVSC1=-0.168190249246675
Proliferation	C2b	ETV4	Up	C2bVSC2a=0.205579221154439	C2bVSC1=-0.141879505994985
Proliferation	C2b	LMNB1	Up	C2bVSC2a=0.161375381507428	C2bVSC1=-0.306804031522243
Proliferation	C2b	MARCH3	Up	C2bVSC2a=0.358495811705571	C2bVSC1=-0.228208163010475
Proliferation	C2b	BARD1	Up	C2bVSC2a=0.174469075428447	C2bVSC1=-0.388493008871794
Proliferation	C2b	KIF4A	Up	C2bVSC2a=0.303005046167379	C2bVSC1=-0.263568225443014
Proliferation	C2b	PRKCD	Up	C2bVSC2a=0.39526451115545	C2bVSC1=-0.14673438261555
Proliferation	C2b	TMEM51	Up	C2bVSC2a=0.325121616986179	C2bVSC1=-0.381934817409416
Proliferation	C2b	ECT2	Up	C2bVSC2a=0.407757535322286	C2bVSC1=-0.30040070991915
Proliferation	C2b	KIF2C	Up	C2bVSC2a=0.393288800547046	C2bVSC1=-0.374164896651754
Proliferation	C2b	AFP	Up	C2bVSC2a=0.558761245467626	C2bVSC1=-0.282629664941932
Proliferation	C2b	CCNA2	Up	C2bVSC2a=0.202441204828992	C2bVSC1=-0.391229329384442
Proliferation	C2b	TRIP13	Up	C2bVSC2a=0.278919829247368	C2bVSC1=-0.443276632882311
Proliferation	C2b	PAFAH1B3	Up	C2bVSC2a=0.39535728291414	C2bVSC1=-0.503184263040862
Proliferation	C2b	CCNB1	Up	C2bVSC2a=0.375418196447519	C2bVSC1=-0.227525610897789
Proliferation	C2b	CYBA	Up	C2bVSC2a=0.418548148870819	C2bVSC1=-0.22206572312394
Proliferation	C2b	BIRC5	Up	C2bVSC2a=0.279958013001728	C2bVSC1=-0.135043320509496
Proliferation	C2b	MTMR2	Up	C2bVSC2a=0.250613801493837	C2bVSC1=-0.294835716716842
Proliferation	C2b	CDC20	Up	C2bVSC2a=0.381337419927754	C2bVSC1=-0.382167924307335
Proliferation	C2b	GPD1L	Up	C2bVSC2a=0.20915800923089	C2bVSC1=-0.110760229545253
Proliferation	C2b	PDE9A	Up	C2bVSC2a=0.556418487280216	C2bVSC1=-0.305345037549786
Proliferation	C2b	HMGB2	Up	C2bVSC2a=0.184162932205735	C2bVSC1=-0.546129186702682
Proliferation	C2b	PNMA1	Up	C2bVSC2a=0.412725091603355	C2bVSC1=-0.289635069259272
Proliferation	C2b	CCNB2	Up	C2bVSC2a=0.40114656349787	C2bVSC1=-0.270969085476014
Proliferation	C2b	CSDA	Up	C2bVSC2a=0.301057963719387	C2bVSC1=-0.144300480493181
Proliferation	C2b	PLP2	Up	C2bVSC2a=0.198639658632654	C2bVSC1=-0.0229000178832299
Proliferation	C2b	CDC7	Up	C2bVSC2a=0.154527588394441	C2bVSC1=-0.268705075107676
Proliferation	C2b	CKAP4	Up	C2bVSC2a=0.527301529241509	C2bVSC1=-0.345622652033719
Proliferation	C2b	PTTG1	Up	C2bVSC2a=0.339368896230918	C2bVSC1=-0.275816882352567
Proliferation	C2b	ZWINT	Up	C2bVSC2a=0.323685119536602	C2bVSC1=-0.247429179395269
Proliferation	C2b	CHST11	Up	C2bVSC2a=0.225847557087548	C2bVSC1=-0.0630363687550439
Proliferation	C2b	ELF4	Up	C2bVSC2a=0.351039556552737	C2bVSC1=-0.424418546986341
Proliferation	C2b	FOXM1	Up	C2bVSC2a=0.434870318828898	C2bVSC1=-0.344844089809005
Proliferation	C2b	DBN1	Up	C2bVSC2a=0.419854754568333	C2bVSC1=-0.423939925099032
Proliferation	C2b	SOX4	Up	C2bVSC2a=0.595076721769649	C2bVSC1=-0.396135230957476
Proliferation	C2b	SLC38A1	Up	C2bVSC2a=0.351597223977398	C2bVSC1=-0.185715719130622
Proliferation	C2b	KIF20A	Up	C2bVSC2a=0.414997208879441	C2bVSC1=-0.291276231738054
Proliferation	C2b	MARCKSL1	Up	C2bVSC2a=0.510998705196021	C2bVSC1=-0.593896933256868
Proliferation	C2b	LHFPL2	Up	C2bVSC2a=0.393283760694601	C2bVSC1=-0.162471537753908
Proliferation	C2b	KIF14	Up	C2bVSC2a=0.39054530065659	C2bVSC1=-0.317354110338005
Proliferation	C2b	OIP5	Up	C2bVSC2a=0.25433163344947	C2bVSC1=-0.188607849469971
Proliferation	C2b	WASF1	Up	C2bVSC2a=0.378082597701197	C2bVSC1=-0.33155755797428
Proliferation	C2b	DDR1	Up	C2bVSC2a=0.439541972725293	C2bVSC1=-0.295393498361871
Proliferation	C2b	TPX2	Up	C2bVSC2a=0.271553221797968	C2bVSC1=-0.301357355668907
Proliferation	C2b	TNFRSF21	Up	C2bVSC2a=0.443304975706348	C2bVSC1=-0.348711906952527
Proliferation	C2b	TOP2A	Up	C2bVSC2a=0.440528105770485	C2bVSC1=-0.340284766775493
Proliferation	C2b	HK2	Up	C2bVSC2a=0.375236954745506	C2bVSC1=-0.341430061868175
Proliferation	C2b	MAD2L1	Up	C2bVSC2a=0.266608202145896	C2bVSC1=-0.405576267393192
Proliferation	C2b	MMP9	Up	C2bVSC2a=0.371197177158589	C2bVSC1=-0.15650504487566
Proliferation	C2b	NEK2	Up	C2bVSC2a=0.339659209876794	C2bVSC1=-0.235527341120155
Proliferation	C2b	ASPM	Up	C2bVSC2a=0.414743729786157	C2bVSC1=-0.118773785592921
Proliferation	C2b	NCK2	Up	C2bVSC2a=0.509142659088883	C2bVSC1=-0.214316309296615
Proliferation	C2b	MCM2	Up	C2bVSC2a=0.2135440500942	C2bVSC1=-0.39294831035486
Proliferation	C2b	HDAC2	Up	C2bVSC2a=0.316719290163224	C2bVSC1=-0.551611534732803
Proliferation	C2b	VEGFB	Up	C2bVSC2a=0.140656067865032	C2bVSC1=-0.143835525371936
Proliferation	C2b	SLC16A3	Up	C2bVSC2a=0.210411133944638	C2bVSC1=-0.19228176201128
Proliferation	C2b	PBK	Up	C2bVSC2a=0.193393332801782	C2bVSC1=-0.125837094577542
Proliferation	C2b	EZH2	Up	C2bVSC2a=0.224336496994249	C2bVSC1=-0.430388473462608
Proliferation	C2b	CD24	Up	C2bVSC2a=0.490322819571296	C2bVSC1=-0.362532450538425
Proliferation	C2b	ATP1A1	Up	C2bVSC2a=0.228310180104914	C2bVSC1=-0.0706063171895178
Proliferation	C2b	S100P	Up	C2bVSC2a=0.394918733755957	C2bVSC1=-0.0834273434839328
Proliferation	C2b	PRC1	Up	C2bVSC2a=0.32975949514928	C2bVSC1=-0.280215225180819
Proliferation	C2b	GALNT7	Up	C2bVSC2a=0.361291625603597	C2bVSC1=-0.211819478236577
Proliferation	C2b	B4GALT5	Up	C2bVSC2a=0.329162499193048	C2bVSC1=-0.392907750308099
Proliferation	C2b	FEN1	Up	C2bVSC2a=0.222149733386007	C2bVSC1=-0.283936376499913
Proliferation	C2b	NUSAP1	Up	C2bVSC2a=0.388482175382529	C2bVSC1=-0.190693381345374
Proliferation	C2b	HN1	Up	C2bVSC2a=0.442215021608286	C2bVSC1=-0.155333685252187
Proliferation	C2b	HIST1H4C	Up	C2bVSC2a=0.23102987036286	C2bVSC1=-0.466059453862839
Proliferation	C2b	RAD51AP1	Up	C2bVSC2a=0.216453190327109	C2bVSC1=-0.394055799850195
Proliferation	C2b	UGCG	Up	C2bVSC2a=0.246556159388274	C2bVSC1=-0.180143567092839
Proliferation	C2b	DEPDC1	Up	C2bVSC2a=0.0661871798708894	C2bVSC1=-0.277145585055802
Proliferation	C2b	PTP4A3	Up	C2bVSC2a=0.321057260833518	C2bVSC1=-0.196979623224657
Proliferation	C2b	G6PD	Up	C2bVSC2a=0.392568818810702	C2bVSC1=-0.249569790113226
Proliferation	C2b	LAMB1	Up	C2bVSC2a=0.25407730558483	C2bVSC1=-0.422204052901679
Proliferation	C2b	FHOD3	Up	C2bVSC2a=0.0598969016521601	C2bVSC1=-0.180564456714549
Proliferation	C2b	MEP1A	Up	C2bVSC2a=0.178544478542033	C2bVSC1=-0.0950121986104282
Proliferation	C2b	SOX9	Up	C2bVSC2a=0.521162978895325	C2bVSC1=-0.141876124102223
Proliferation	C2b	SLAMF8	Up	C2bVSC2a=0.229845376784604	C2bVSC1=-0.125554221904235
Proliferation	C2b	TMED3	Up	C2bVSC2a=0.494218297985392	C2bVSC1=-0.331814858962641
Proliferation	C2b	MMP12	Up	C2bVSC2a=0.241412956624136	C2bVSC1=-0.324310752834578
Proliferation	C2b	CTBP2	Up	C2bVSC2a=0.282575121408427	C2bVSC1=-0.274115126458267
Proliferation	C2b	E2F8	Up	C2bVSC2a=0.198547773081902	C2bVSC1=-0.104143874026274
Proliferation	C2b	SLC7A7	Up	C2bVSC2a=0.245334368171451	C2bVSC1=-0.207514079274303
Proliferation	C2b	MARCKS	Up	C2bVSC2a=0.671828285705803	C2bVSC1=-0.331890963090549
Proliferation	C2b	BCAT1	Up	C2bVSC2a=0.053934995936951	C2bVSC1=-0.173966748911363
Proliferation	C2b	TTF2	Up	C2bVSC2a=0.206559829229473	C2bVSC1=-0.355898351490029
Proliferation	C2b	DUSP9	Up	C2bVSC2a=0.481424718877684	C2bVSC1=-0.355606662133613
Proliferation	C2b	CDKN3	Up	C2bVSC2a=0.222966119700731	C2bVSC1=-0.135244319559702
Proliferation	C2b	RACGAP1	Up	C2bVSC2a=0.344722422945425	C2bVSC1=-0.336708865631847
Proliferation	C2b	RFC4	Up	C2bVSC2a=0.2974337568729	C2bVSC1=-0.272953999809278
Proliferation	C2b	BACE2	Up	C2bVSC2a=0.313494415170555	C2bVSC1=0.0142670311331991
Proliferation	C2b	DTL	Up	C2bVSC2a=0.220413020778927	C2bVSC1=-0.32732922310375
Proliferation	C2b	ABCC1	Up	C2bVSC2a=0.257571540182363	C2bVSC1=-0.127215355455996
Proliferation	C2b	CES2	Down	C2bVSC2a=0.702938389785944	C2bVSC1=-0.684136198372335
Proliferation	C2b	GLYAT	Down	C2bVSC2a=1.16549111503713	C2bVSC1=-0.762200835750478
Proliferation	C2b	AQP9	Down	C2bVSC2a=0.560788318557134	C2bVSC1=-0.873091443704812
Proliferation	C2b	DCXR	Down	C2bVSC2a=0.930984351258277	C2bVSC1=-0.718801294600694
Proliferation	C2b	ABCB4	Down	C2bVSC2a=0.81827120424288	C2bVSC1=-0.534590974481527
Proliferation	C2b	SLC10A1	Down	C2bVSC2a=0.750722565215815	C2bVSC1=-0.773632314731407
Proliferation	C2b	HPD	Down	C2bVSC2a=0.610802907807572	C2bVSC1=-0.693245234389654
Proliferation	C2b	DAO	Down	C2bVSC2a=0.58699675718548	C2bVSC1=-0.73787705347385
Proliferation	C2b	AR	Down	C2bVSC2a=0.579309356386015	C2bVSC1=-0.654935383022182
Proliferation	C2b	ABCA6	Down	C2bVSC2a=0.633047920524048	C2bVSC1=-0.630517783053169
Proliferation	C2b	GYS2	Down	C2bVSC2a=0.92205092431997	C2bVSC1=-0.602379904705457
Proliferation	C2b	HSD11B1	Down	C2bVSC2a=0.856185099158899	C2bVSC1=-0.546036621790412
Proliferation	C2b	CYP4F11	Down	C2bVSC2a=0.478930252034502	C2bVSC1=-0.499793048611436
Proliferation	C2b	FMO3	Down	C2bVSC2a=0.481482015759206	C2bVSC1=-0.873515434023293
Proliferation	C2b	CYP4F2	Down	C2bVSC2a=0.527925723857287	C2bVSC1=-0.689171144037739
Proliferation	C2b	PFKFB1	Down	C2bVSC2a=0.535900519906018	C2bVSC1=-0.530422245058258
Proliferation	C2b	MASP2	Down	C2bVSC2a=0.522179306690165	C2bVSC1=-0.881002406096419
Proliferation	C2b	ECHDC2	Down	C2bVSC2a=0.639309892727839	C2bVSC1=-0.530816447859756
Proliferation	C2b	MAT1A	Down	C2bVSC2a=0.289409015375344	C2bVSC1=-0.604062865775814
Proliferation	C2b	FMO4	Down	C2bVSC2a=0.589428547232994	C2bVSC1=-0.759843353836746
Proliferation	C2b	BAAT	Down	C2bVSC2a=0.505944819010238	C2bVSC1=-0.600411951239068
Proliferation	C2b	AFM	Down	C2bVSC2a=0.493052006283012	C2bVSC1=-0.588122876776607
Proliferation	C2b	EHHADH	Down	C2bVSC2a=0.60373554799364	C2bVSC1=-0.652839407056441
Proliferation	C2b	SCP2	Down	C2bVSC2a=0.681869522012668	C2bVSC1=-0.312555189265362
Proliferation	C2b	SEC14L2	Down	C2bVSC2a=0.979902876885851	C2bVSC1=-0.828620955567662
Proliferation	C2b	BHMT2	Down	C2bVSC2a=0.396530283543482	C2bVSC1=-0.488032065078372
Proliferation	C2b	C8A	Down	C2bVSC2a=0.525583655684055	C2bVSC1=-0.539063081981994
Proliferation	C2b	ADH1A	Down	C2bVSC2a=0.227810181084763	C2bVSC1=-0.387798290293931
Proliferation	C2b	ACADL	Down	C2bVSC2a=0.624852537715298	C2bVSC1=-0.471070382426284
Proliferation	C2b	SERPINC1	Down	C2bVSC2a=0.722495138756404	C2bVSC1=-0.849110078561426
Proliferation	C2b	SRD5A1	Down	C2bVSC2a=0.574144254413845	C2bVSC1=-0.460866056573267
Proliferation	C2b	DHTKD1	Down	C2bVSC2a=0.461172226438699	C2bVSC1=-0.576188518669312
Proliferation	C2b	CCL16	Down	C2bVSC2a=0.352989582769088	C2bVSC1=-0.834984844713908
Proliferation	C2b	GCDH	Down	C2bVSC2a=0.645391193498346	C2bVSC1=-0.334705713198933
Proliferation	C2b	ALDH6A1	Down	C2bVSC2a=0.596923055156128	C2bVSC1=-0.600373579528616
Proliferation	C2b	KCNJ8	Down	C2bVSC2a=0.603042935937553	C2bVSC1=-0.468512789262929
Proliferation	C2b	CTH	Down	C2bVSC2a=0.644227190067038	C2bVSC1=-0.436923099874176
Proliferation	C2b	SULT2A1	Down	C2bVSC2a=0.582155318597413	C2bVSC1=-0.702658365649587
Proliferation	C2b	ABCB11	Down	C2bVSC2a=0.570229515210885	C2bVSC1=-0.501698655897067
Proliferation	C2b	ECM2	Down	C2bVSC2a=0.544791280564806	C2bVSC1=-0.477964173193946
Proliferation	C2b	F12	Down	C2bVSC2a=0.307394100015409	C2bVSC1=-0.576754421540231
Proliferation	C2b	PIPOX	Down	C2bVSC2a=0.574131887712774	C2bVSC1=-0.566166696913429
Proliferation	C2b	HAAO	Down	C2bVSC2a=0.629714569235948	C2bVSC1=-0.45620007083655
Proliferation	C2b	AZGP1	Down	C2bVSC2a=0.740635440569471	C2bVSC1=-0.508242463911746
Proliferation	C2b	HSD17B6	Down	C2bVSC2a=0.737460759667296	C2bVSC1=-0.79018182426542
Proliferation	C2b	ACBD4	Down	C2bVSC2a=0.463536688482294	C2bVSC1=-0.486159051358754
Proliferation	C2b	MPDZ	Down	C2bVSC2a=0.464704828136019	C2bVSC1=-0.569303663548782
Proliferation	C2b	ABAT	Down	C2bVSC2a=0.823835559296826	C2bVSC1=-0.644239962103293
Proliferation	C2b	MTHFD1	Down	C2bVSC2a=0.844498601343635	C2bVSC1=-0.372679969982388
Proliferation	C2b	HAO1	Down	C2bVSC2a=0.78025054897607	C2bVSC1=-0.865055685331741
Proliferation	C2b	HAGH	Down	C2bVSC2a=0.821785819118236	C2bVSC1=-0.63439835655257
Proliferation	C2b	ALDH1L1	Down	C2bVSC2a=0.4348851751885	C2bVSC1=-0.422959625958247
Proliferation	C2b	AGXT2L1	Down	C2bVSC2a=0.67072902683691	C2bVSC1=-0.550456092883723
Proliferation	C2b	OTC	Down	C2bVSC2a=0.594746513401208	C2bVSC1=-0.678153975015164
Proliferation	C2b	BTD	Down	C2bVSC2a=0.511812727436512	C2bVSC1=-0.398000526510665
Proliferation	C2b	C6	Down	C2bVSC2a=0.511174596699361	C2bVSC1=-0.477543538105707
Proliferation	C2b	SELENBP1	Down	C2bVSC2a=0.598118851439203	C2bVSC1=-0.563167579254978
Proliferation	C2b	ETNK2	Down	C2bVSC2a=0.517875093105266	C2bVSC1=-0.360843115401785
Proliferation	C2b	PCK1	Down	C2bVSC2a=0.404855783643242	C2bVSC1=-0.486036644540783
Proliferation	C2b	ACYP2	Down	C2bVSC2a=0.544078681602448	C2bVSC1=-0.437948191504449
Proliferation	C2b	NR1I2	Down	C2bVSC2a=0.647108754047316	C2bVSC1=-0.630929458200505
Proliferation	C2b	ETFDH	Down	C2bVSC2a=0.576796560392802	C2bVSC1=-0.323767499586539
Proliferation	C2b	CPT2	Down	C2bVSC2a=0.515796332688579	C2bVSC1=-0.394094174102628
Proliferation	C2b	BHMT	Down	C2bVSC2a=0.475347689874952	C2bVSC1=-0.622253207901342
Proliferation	C2b	ADRB2	Down	C2bVSC2a=0.405692716319442	C2bVSC1=-0.340167689195651
Proliferation	C2b	GAMT	Down	C2bVSC2a=0.317990915318925	C2bVSC1=-0.351498270297993
Proliferation	C2b	CYP4A11	Down	C2bVSC2a=0.604673017922168	C2bVSC1=-0.626984767815716
Proliferation	C2b	ST3GAL6	Down	C2bVSC2a=0.791162961630056	C2bVSC1=-0.132195651964199
Proliferation	C2b	GRHPR	Down	C2bVSC2a=0.624640825750651	C2bVSC1=-0.481572229133427
Proliferation	C2b	EPHX1	Down	C2bVSC2a=0.441301829764558	C2bVSC1=-0.610809008257192
Proliferation	C2b	MYO1B	Down	C2bVSC2a=0.630943309035155	C2bVSC1=-0.328234096454368
Proliferation	C2b	GPLD1	Down	C2bVSC2a=0.381090518457198	C2bVSC1=-0.310414739496832
Proliferation	C2b	GPT	Down	C2bVSC2a=0.320114275526322	C2bVSC1=-0.346814916981665
Proliferation	C2b	CYP27A1	Down	C2bVSC2a=0.348465325819407	C2bVSC1=-0.539087842197377
Proliferation	C2b	AADAC	Down	C2bVSC2a=0.406012447447997	C2bVSC1=-0.693023993408836
Proliferation	C2b	PDK4	Down	C2bVSC2a=0.562168739726276	C2bVSC1=-0.539745227500996
Proliferation	C2b	CAT	Down	C2bVSC2a=0.601889853585955	C2bVSC1=-0.560209890171114
Proliferation	C2b	NAT2	Down	C2bVSC2a=0.632954968204411	C2bVSC1=-0.359399415714893
Proliferation	C2b	RGN	Down	C2bVSC2a=0.381586884890181	C2bVSC1=-0.70399502278338
Proliferation	C2b	CYP3A43	Down	C2bVSC2a=0.537879117535944	C2bVSC1=-0.567633756483704
Proliferation	C2b	CA5A	Down	C2bVSC2a=0.155061389848326	C2bVSC1=-0.355470289095406
Proliferation	C2b	GNE	Down	C2bVSC2a=0.550725085160342	C2bVSC1=-0.248052146292213
Proliferation	C2b	CYP2C9	Down	C2bVSC2a=0.349492494489091	C2bVSC1=-0.656364038908167
Proliferation	C2b	ANGPTL3	Down	C2bVSC2a=0.419373603706441	C2bVSC1=-0.408256946791216
Proliferation	C2b	PNPO	Down	C2bVSC2a=0.447747128535493	C2bVSC1=-0.586433980603561
Proliferation	C2b	F8	Down	C2bVSC2a=0.508045517337649	C2bVSC1=-0.526315384281848
Proliferation	C2b	AASS	Down	C2bVSC2a=0.64500193449089	C2bVSC1=-0.392103297474764
Proliferation	C2b	NUDT6	Down	C2bVSC2a=0.478556005280619	C2bVSC1=-0.0326607940091721
Proliferation	C2b	CYP2J2	Down	C2bVSC2a=0.53701719964003	C2bVSC1=-0.465080033190597
Proliferation	C2b	AOX1	Down	C2bVSC2a=0.160670131942822	C2bVSC1=-0.67868697425945
Proliferation	C2b	TST	Down	C2bVSC2a=0.416419483587498	C2bVSC1=-0.395597420485318
Proliferation	C2b	KLF9	Down	C2bVSC2a=0.333572423798771	C2bVSC1=-0.347490988513882
Proliferation	C2b	NR1I3	Down	C2bVSC2a=0.539765915800638	C2bVSC1=-0.45161644407466
Proliferation	C2b	POR	Down	C2bVSC2a=0.286068263055726	C2bVSC1=-0.463853799654216
Proliferation	C2b	CYP4A22	Down	C2bVSC2a=0.602136301019271	C2bVSC1=-0.553583277108116
Proliferation	C2b	MLYCD	Down	C2bVSC2a=0.406354116318078	C2bVSC1=-0.373931284330326
Proliferation	C2b	ALAS1	Down	C2bVSC2a=0.4414177131358	C2bVSC1=-0.54351956937732
Proliferation	C2b	ITIH1	Down	C2bVSC2a=0.332312426226448	C2bVSC1=-0.583276258799751
Proliferation	C2b	TAT	Down	C2bVSC2a=0.912027840114825	C2bVSC1=-0.364895644631899
Proliferation	C2b	CYP4F3	Down	C2bVSC2a=0.237324705948976	C2bVSC1=-0.535500988267978
Proliferation	C2b	TTPA	Down	C2bVSC2a=0.255886535900888	C2bVSC1=-0.588916010924663
Proliferation	C2b	SLC2A2	Down	C2bVSC2a=0.329503338556369	C2bVSC1=-0.805078645862887
Proliferation	C2b	AGXT	Down	C2bVSC2a=0.530502587033605	C2bVSC1=-0.423125364547429
Proliferation	C2b	RCL1	Down	C2bVSC2a=0.458131830982824	C2bVSC1=-0.472562480388094
Proliferation	C2b	CYP2B6	Down	C2bVSC2a=0.582809424232129	C2bVSC1=-0.0891779917779933
Proliferation	C2b	CDC14B	Down	C2bVSC2a=0.329775236079503	C2bVSC1=-0.282919240546424
Proliferation	C2b	KNG1	Down	C2bVSC2a=0.355662108122601	C2bVSC1=-0.587173366716058
Proliferation	C2b	RORC	Down	C2bVSC2a=0.15698606193976	C2bVSC1=-0.347746996939797
Proliferation	C2b	BOK	Down	C2bVSC2a=0.0553872176114019	C2bVSC1=-0.0788541336659155
Proliferation	C2b	MYRIP	Down	C2bVSC2a=0.538633874122157	C2bVSC1=-0.478713503968348
Proliferation	C2b	SERPING1	Down	C2bVSC2a=0.516945910699762	C2bVSC1=-0.596161709027713
Proliferation	C2b	ABCA8	Down	C2bVSC2a=0.32451694101635	C2bVSC1=-0.299219684863126
Proliferation	C2b	AKR7A3	Down	C2bVSC2a=0.622259325598144	C2bVSC1=-0.493826973317187
Proliferation	C2b	BLOC1S1	Down	C2bVSC2a=0.307839091975865	C2bVSC1=-0.389167370777458
Proliferation	C2b	CYP2C8	Down	C2bVSC2a=0.648286116488634	C2bVSC1=-0.48245075268057
Proliferation	C2b	RDH16	Down	C2bVSC2a=0.616870579038821	C2bVSC1=-0.616736808056383
Proliferation	C2b	SULT1B1	Down	C2bVSC2a=0.433344139460836	C2bVSC1=-0.142516653399107
Proliferation	C2b	SLC38A4	Down	C2bVSC2a=0.429136780592892	C2bVSC1=-0.424670432603064
Proliferation	C2b	RHOB	Down	C2bVSC2a=0.350914992491421	C2bVSC1=-0.216212732804087
Proliferation	C2b	ALDH5A1	Down	C2bVSC2a=0.558303123394536	C2bVSC1=-0.535638566858008
Proliferation	C2b	LECT2	Down	C2bVSC2a=0.165946901511416	C2bVSC1=-0.476556968981022
Proliferation	C2b	CIDEB	Down	C2bVSC2a=0.651337495736598	C2bVSC1=-0.353518896860995
Proliferation	C2b	COL18A1	Down	C2bVSC2a=0.293329132471208	C2bVSC1=-0.302029665196436
Proliferation	C2b	ADH6	Down	C2bVSC2a=0.345085481764266	C2bVSC1=-0.537514262065242
Proliferation	C2b	ALDH3A2	Down	C2bVSC2a=0.255106902013434	C2bVSC1=-0.385889932636186
Proliferation	C2b	ECHDC3	Down	C2bVSC2a=0.314741939184346	C2bVSC1=-0.386483123173392
Proliferation	C2b	CLDN14	Down	C2bVSC2a=0.429212650989956	C2bVSC1=-0.273604428374727
Proliferation	C2b	CPB2	Down	C2bVSC2a=0.582491491171415	C2bVSC1=-0.571571493146569
Proliferation	C2b	SLC38A3	Down	C2bVSC2a=0.287865526251473	C2bVSC1=-0.333612758073732
Proliferation	C2b	DHRS1	Down	C2bVSC2a=0.674032339124754	C2bVSC1=-0.524106072705067
Proliferation	C2b	TFR2	Down	C2bVSC2a=0.400916390387673	C2bVSC1=-0.43164165795592
Proliferation	C2b	SLC22A1	Down	C2bVSC2a=0.916331831700889	C2bVSC1=-0.416394875955018
Proliferation	C2b	SLC16A2	Down	C2bVSC2a=0.507584911214183	C2bVSC1=-0.516697378955257
Proliferation	C2b	SERPINA10	Down	C2bVSC2a=0.266462501192208	C2bVSC1=-0.364320651959956
Proliferation	C2b	OASL	Down	C2bVSC2a=0.38316754600962	C2bVSC1=-0.217873251165737
Proliferation	C2b	OGDHL	Down	C2bVSC2a=0.541083478889429	C2bVSC1=-0.592812936663805
Proliferation	C1	SPHK1	Up	C1VSC2a=0.776552537379528	C1VSC2b=0.247981471622199
Proliferation	C1	AURKB	Up	C1VSC2a=0.676984899441749	C1VSC2b=0.378709140980078
Proliferation	C1	MAPK13	Up	C1VSC2a=0.839532266570054	C1VSC2b=0.362393740050729
Proliferation	C1	KIF23	Up	C1VSC2a=0.644793943428606	C1VSC2b=0.442717886953016
Proliferation	C1	MMD	Up	C1VSC2a=0.773661868754542	C1VSC2b=0.471560065798867
Proliferation	C1	FBXO5	Up	C1VSC2a=0.593213913757782	C1VSC2b=0.367554699982687
Proliferation	C1	LRRC1	Up	C1VSC2a=0.900553978625752	C1VSC2b=0.267881884963734
Proliferation	C1	KIF11	Up	C1VSC2a=0.773122402216277	C1VSC2b=0.413689977984048
Proliferation	C1	ASRGL1	Up	C1VSC2a=0.371454481679594	C1VSC2b=0.121873953303577
Proliferation	C1	ZNF532	Up	C1VSC2a=0.761839865440597	C1VSC2b=0.442446436802982
Proliferation	C1	TTK	Up	C1VSC2a=0.764347533942894	C1VSC2b=0.376559300853073
Proliferation	C1	SLC1A5	Up	C1VSC2a=0.6669417795828	C1VSC2b=0.285540279626842
Proliferation	C1	UBE2C	Up	C1VSC2a=0.787930456942921	C1VSC2b=0.351831107821899
Proliferation	C1	BUB1B	Up	C1VSC2a=0.709687425452557	C1VSC2b=0.350748670441174
Proliferation	C1	CENPE	Up	C1VSC2a=0.674600832992587	C1VSC2b=0.45430497762699
Proliferation	C1	MKI67	Up	C1VSC2a=0.684628295108148	C1VSC2b=0.285682070352326
Proliferation	C1	CENPF	Up	C1VSC2a=0.724520682131378	C1VSC2b=0.395593487708193
Proliferation	C1	ARID3A	Up	C1VSC2a=0.871555438328755	C1VSC2b=0.313954770318533
Proliferation	C1	CDC6	Up	C1VSC2a=0.418539071571263	C1VSC2b=0.157487387400784
Proliferation	C1	SHCBP1	Up	C1VSC2a=0.604202877147378	C1VSC2b=0.320203210242742
Proliferation	C1	SYNJ2	Up	C1VSC2a=0.380454047104228	C1VSC2b=0.0724381108859366
Proliferation	C1	CCNE1	Up	C1VSC2a=0.287574243578472	C1VSC2b=0.168190249246675
Proliferation	C1	ETV4	Up	C1VSC2a=0.36002240367451	C1VSC2b=0.141879505994985
Proliferation	C1	LMNB1	Up	C1VSC2a=0.435973973977	C1VSC2b=0.306804031522243
Proliferation	C1	MARCH3	Up	C1VSC2a=0.56360578724282	C1VSC2b=0.228208163010475
Proliferation	C1	BARD1	Up	C1VSC2a=0.528247184261214	C1VSC2b=0.388493008871794
Proliferation	C1	KIF4A	Up	C1VSC2a=0.559251201230861	C1VSC2b=0.263568225443014
Proliferation	C1	PRKCD	Up	C1VSC2a=0.519627886427992	C1VSC2b=0.14673438261555
Proliferation	C1	TMEM51	Up	C1VSC2a=0.704496171262924	C1VSC2b=0.381934817409416
Proliferation	C1	ECT2	Up	C1VSC2a=0.660672610333046	C1VSC2b=0.30040070991915
Proliferation	C1	KIF2C	Up	C1VSC2a=0.760560840543704	C1VSC2b=0.374164896651754
Proliferation	C1	AFP	Up	C1VSC2a=0.906136239207996	C1VSC2b=0.282629664941932
Proliferation	C1	CCNA2	Up	C1VSC2a=0.561839058016688	C1VSC2b=0.391229329384442
Proliferation	C1	TRIP13	Up	C1VSC2a=0.685538520278325	C1VSC2b=0.443276632882311
Proliferation	C1	PAFAH1B3	Up	C1VSC2a=0.912348436076891	C1VSC2b=0.503184263040862
Proliferation	C1	CCNB1	Up	C1VSC2a=0.576440401239668	C1VSC2b=0.227525610897789
Proliferation	C1	CYBA	Up	C1VSC2a=0.666649507053066	C1VSC2b=0.22206572312394
Proliferation	C1	BIRC5	Up	C1VSC2a=0.40001101771423	C1VSC2b=0.135043320509496
Proliferation	C1	MTMR2	Up	C1VSC2a=0.511973535963833	C1VSC2b=0.294835716716842
Proliferation	C1	CDC20	Up	C1VSC2a=0.756913012808297	C1VSC2b=0.382167924307335
Proliferation	C1	GPD1L	Up	C1VSC2a=0.320760319102711	C1VSC2b=0.110760229545253
Proliferation	C1	PDE9A	Up	C1VSC2a=0.864655493608125	C1VSC2b=0.305345037549786
Proliferation	C1	HMGB2	Up	C1VSC2a=0.692346661535732	C1VSC2b=0.546129186702682
Proliferation	C1	PNMA1	Up	C1VSC2a=0.715279526683299	C1VSC2b=0.289635069259272
Proliferation	C1	CCNB2	Up	C1VSC2a=0.626950572267416	C1VSC2b=0.270969085476014
Proliferation	C1	CSDA	Up	C1VSC2a=0.441735024677044	C1VSC2b=0.144300480493181
Proliferation	C1	PLP2	Up	C1VSC2a=0.198735683926438	C1VSC2b=0.0229000178832299
Proliferation	C1	CDC7	Up	C1VSC2a=0.413335722565623	C1VSC2b=0.268705075107676
Proliferation	C1	CKAP4	Up	C1VSC2a=0.850142611723324	C1VSC2b=0.345622652033719
Proliferation	C1	PTTG1	Up	C1VSC2a=0.546300968990482	C1VSC2b=0.275816882352567
Proliferation	C1	ZWINT	Up	C1VSC2a=0.538126108269002	C1VSC2b=0.247429179395269
Proliferation	C1	CHST11	Up	C1VSC2a=0.290808368815252	C1VSC2b=0.0630363687550439
Proliferation	C1	ELF4	Up	C1VSC2a=0.719922621811871	C1VSC2b=0.424418546986341
Proliferation	C1	FOXM1	Up	C1VSC2a=0.716000992074803	C1VSC2b=0.344844089809005
Proliferation	C1	DBN1	Up	C1VSC2a=0.909813683548629	C1VSC2b=0.423939925099032
Proliferation	C1	SOX4	Up	C1VSC2a=0.978902581654344	C1VSC2b=0.396135230957476
Proliferation	C1	SLC38A1	Up	C1VSC2a=0.560747893952932	C1VSC2b=0.185715719130622
Proliferation	C1	KIF20A	Up	C1VSC2a=0.661706093437735	C1VSC2b=0.291276231738054
Proliferation	C1	MARCKSL1	Up	C1VSC2a=1.08824482452562	C1VSC2b=0.593896933256868
Proliferation	C1	LHFPL2	Up	C1VSC2a=0.569223255317598	C1VSC2b=0.162471537753908
Proliferation	C1	KIF14	Up	C1VSC2a=0.663521812902229	C1VSC2b=0.317354110338005
Proliferation	C1	OIP5	Up	C1VSC2a=0.437836354030253	C1VSC2b=0.188607849469971
Proliferation	C1	WASF1	Up	C1VSC2a=0.729135171456798	C1VSC2b=0.33155755797428
Proliferation	C1	DDR1	Up	C1VSC2a=0.730708956399367	C1VSC2b=0.295393498361871
Proliferation	C1	TPX2	Up	C1VSC2a=0.527421696998903	C1VSC2b=0.301357355668907
Proliferation	C1	TNFRSF21	Up	C1VSC2a=0.811056155554229	C1VSC2b=0.348711906952527
Proliferation	C1	TOP2A	Up	C1VSC2a=0.697686515523983	C1VSC2b=0.340284766775493
Proliferation	C1	HK2	Up	C1VSC2a=0.724655077777919	C1VSC2b=0.341430061868175
Proliferation	C1	MAD2L1	Up	C1VSC2a=0.648825984723245	C1VSC2b=0.405576267393192
Proliferation	C1	MMP9	Up	C1VSC2a=0.566888299178799	C1VSC2b=0.15650504487566
Proliferation	C1	NEK2	Up	C1VSC2a=0.527339897802006	C1VSC2b=0.235527341120155
Proliferation	C1	ASPM	Up	C1VSC2a=0.506505953278207	C1VSC2b=0.118773785592921
Proliferation	C1	NCK2	Up	C1VSC2a=0.715229482030811	C1VSC2b=0.214316309296615
Proliferation	C1	MCM2	Up	C1VSC2a=0.570645017768261	C1VSC2b=0.39294831035486
Proliferation	C1	HDAC2	Up	C1VSC2a=0.869735572186731	C1VSC2b=0.551611534732803
Proliferation	C1	VEGFB	Up	C1VSC2a=0.286720404905115	C1VSC2b=0.143835525371936
Proliferation	C1	SLC16A3	Up	C1VSC2a=0.417962239619358	C1VSC2b=0.19228176201128
Proliferation	C1	PBK	Up	C1VSC2a=0.32011198846817	C1VSC2b=0.125837094577542
Proliferation	C1	EZH2	Up	C1VSC2a=0.613634827472099	C1VSC2b=0.430388473462608
Proliferation	C1	CD24	Up	C1VSC2a=0.947753070442149	C1VSC2b=0.362532450538425
Proliferation	C1	ATP1A1	Up	C1VSC2a=0.239211049614917	C1VSC2b=0.0706063171895178
Proliferation	C1	S100P	Up	C1VSC2a=0.478528034959603	C1VSC2b=0.0834273434839328
Proliferation	C1	PRC1	Up	C1VSC2a=0.606804291030528	C1VSC2b=0.280215225180819
Proliferation	C1	GALNT7	Up	C1VSC2a=0.552867754527367	C1VSC2b=0.211819478236577
Proliferation	C1	B4GALT5	Up	C1VSC2a=0.774513432955964	C1VSC2b=0.392907750308099
Proliferation	C1	FEN1	Up	C1VSC2a=0.505901395388134	C1VSC2b=0.283936376499913
Proliferation	C1	NUSAP1	Up	C1VSC2a=0.501633888600342	C1VSC2b=0.190693381345374
Proliferation	C1	HN1	Up	C1VSC2a=0.532005901013767	C1VSC2b=0.155333685252187
Proliferation	C1	HIST1H4C	Up	C1VSC2a=0.672516432031136	C1VSC2b=0.466059453862839
Proliferation	C1	RAD51AP1	Up	C1VSC2a=0.577892873784587	C1VSC2b=0.394055799850195
Proliferation	C1	UGCG	Up	C1VSC2a=0.416084217772938	C1VSC2b=0.180143567092839
Proliferation	C1	DEPDC1	Up	C1VSC2a=0.328359806159386	C1VSC2b=0.277145585055802
Proliferation	C1	PTP4A3	Up	C1VSC2a=0.523093077423113	C1VSC2b=0.196979623224657
Proliferation	C1	G6PD	Up	C1VSC2a=0.627880227199078	C1VSC2b=0.249569790113226
Proliferation	C1	LAMB1	Up	C1VSC2a=0.705383200951216	C1VSC2b=0.422204052901679
Proliferation	C1	FHOD3	Up	C1VSC2a=0.242104418428509	C1VSC2b=0.180564456714549
Proliferation	C1	MEP1A	Up	C1VSC2a=0.256993213630038	C1VSC2b=0.0950121986104282
Proliferation	C1	SOX9	Up	C1VSC2a=0.617572555531354	C1VSC2b=0.141876124102223
Proliferation	C1	SLAMF8	Up	C1VSC2a=0.332427799644125	C1VSC2b=0.125554221904235
Proliferation	C1	TMED3	Up	C1VSC2a=0.835892155379499	C1VSC2b=0.331814858962641
Proliferation	C1	MMP12	Up	C1VSC2a=0.574190340098456	C1VSC2b=0.324310752834578
Proliferation	C1	CTBP2	Up	C1VSC2a=0.550329527198003	C1VSC2b=0.274115126458267
Proliferation	C1	E2F8	Up	C1VSC2a=0.290634346513194	C1VSC2b=0.104143874026274
Proliferation	C1	SLC7A7	Up	C1VSC2a=0.422580310577151	C1VSC2b=0.207514079274303
Proliferation	C1	MARCKS	Up	C1VSC2a=0.917563365476136	C1VSC2b=0.331890963090549
Proliferation	C1	BCAT1	Up	C1VSC2a=0.235529413104795	C1VSC2b=0.173966748911363
Proliferation	C1	TTF2	Up	C1VSC2a=0.585567789358358	C1VSC2b=0.355898351490029
Proliferation	C1	DUSP9	Up	C1VSC2a=0.901366026597813	C1VSC2b=0.355606662133613
Proliferation	C1	CDKN3	Up	C1VSC2a=0.327127869423546	C1VSC2b=0.135244319559702
Proliferation	C1	RACGAP1	Up	C1VSC2a=0.62392962343449	C1VSC2b=0.336708865631847
Proliferation	C1	RFC4	Up	C1VSC2a=0.532939950662681	C1VSC2b=0.272953999809278
Proliferation	C1	BACE2	Up	C1VSC2a=0.300968194014494	C1VSC2b=-0.0142670311331991
Proliferation	C1	DTL	Up	C1VSC2a=0.499456790325667	C1VSC2b=0.32732922310375
Proliferation	C1	ABCC1	Up	C1VSC2a=0.395129919669888	C1VSC2b=0.127215355455996
Proliferation	C1	CES2	Down	C1VSC2a=1.40183763623012	C1VSC2b=0.684136198372335
Proliferation	C1	GLYAT	Down	C1VSC2a=2.51287098162209	C1VSC2b=0.762200835750478
Proliferation	C1	AQP9	Down	C1VSC2a=1.43236334857841	C1VSC2b=0.873091443704812
Proliferation	C1	DCXR	Down	C1VSC2a=1.6218860992477	C1VSC2b=0.718801294600694
Proliferation	C1	ABCB4	Down	C1VSC2a=1.44926577227989	C1VSC2b=0.534590974481527
Proliferation	C1	SLC10A1	Down	C1VSC2a=1.86469095008551	C1VSC2b=0.773632314731407
Proliferation	C1	HPD	Down	C1VSC2a=1.44765896734771	C1VSC2b=0.693245234389654
Proliferation	C1	DAO	Down	C1VSC2a=1.37150683970821	C1VSC2b=0.73787705347385
Proliferation	C1	AR	Down	C1VSC2a=1.35803177094828	C1VSC2b=0.654935383022182
Proliferation	C1	ABCA6	Down	C1VSC2a=1.24154151581153	C1VSC2b=0.630517783053169
Proliferation	C1	GYS2	Down	C1VSC2a=1.76102820018471	C1VSC2b=0.602379904705457
Proliferation	C1	HSD11B1	Down	C1VSC2a=1.78393292155467	C1VSC2b=0.546036621790412
Proliferation	C1	CYP4F11	Down	C1VSC2a=1.06119074611414	C1VSC2b=0.499793048611436
Proliferation	C1	FMO3	Down	C1VSC2a=1.38570254413648	C1VSC2b=0.873515434023293
Proliferation	C1	CYP4F2	Down	C1VSC2a=1.19770323996283	C1VSC2b=0.689171144037739
Proliferation	C1	PFKFB1	Down	C1VSC2a=1.12614410621442	C1VSC2b=0.530422245058258
Proliferation	C1	MASP2	Down	C1VSC2a=1.57707653910052	C1VSC2b=0.881002406096419
Proliferation	C1	ECHDC2	Down	C1VSC2a=1.16665761538653	C1VSC2b=0.530816447859756
Proliferation	C1	MAT1A	Down	C1VSC2a=0.885896026204527	C1VSC2b=0.604062865775814
Proliferation	C1	FMO4	Down	C1VSC2a=1.45008134457553	C1VSC2b=0.759843353836746
Proliferation	C1	BAAT	Down	C1VSC2a=1.07025672235642	C1VSC2b=0.600411951239068
Proliferation	C1	AFM	Down	C1VSC2a=1.19692762770914	C1VSC2b=0.588122876776607
Proliferation	C1	EHHADH	Down	C1VSC2a=1.06677855245655	C1VSC2b=0.652839407056441
Proliferation	C1	SCP2	Down	C1VSC2a=1.02781865212826	C1VSC2b=0.312555189265362
Proliferation	C1	SEC14L2	Down	C1VSC2a=1.82874549360738	C1VSC2b=0.828620955567662
Proliferation	C1	BHMT2	Down	C1VSC2a=0.942865167648079	C1VSC2b=0.488032065078372
Proliferation	C1	C8A	Down	C1VSC2a=1.00861634406891	C1VSC2b=0.539063081981994
Proliferation	C1	ADH1A	Down	C1VSC2a=0.622104269494135	C1VSC2b=0.387798290293931
Proliferation	C1	ACADL	Down	C1VSC2a=1.19155619073557	C1VSC2b=0.471070382426284
Proliferation	C1	SERPINC1	Down	C1VSC2a=1.50086563783721	C1VSC2b=0.849110078561426
Proliferation	C1	SRD5A1	Down	C1VSC2a=1.07829138615116	C1VSC2b=0.460866056573267
Proliferation	C1	DHTKD1	Down	C1VSC2a=1.04157841953597	C1VSC2b=0.576188518669312
Proliferation	C1	CCL16	Down	C1VSC2a=1.42660554928974	C1VSC2b=0.834984844713908
Proliferation	C1	GCDH	Down	C1VSC2a=0.987663069777523	C1VSC2b=0.334705713198933
Proliferation	C1	ALDH6A1	Down	C1VSC2a=1.21144313613878	C1VSC2b=0.600373579528616
Proliferation	C1	KCNJ8	Down	C1VSC2a=1.19236903997752	C1VSC2b=0.468512789262929
Proliferation	C1	CTH	Down	C1VSC2a=1.19454748212943	C1VSC2b=0.436923099874176
Proliferation	C1	SULT2A1	Down	C1VSC2a=1.35521615351942	C1VSC2b=0.702658365649587
Proliferation	C1	ABCB11	Down	C1VSC2a=1.09332071224733	C1VSC2b=0.501698655897067
Proliferation	C1	ECM2	Down	C1VSC2a=1.01643066642507	C1VSC2b=0.477964173193946
Proliferation	C1	F12	Down	C1VSC2a=0.831584489714085	C1VSC2b=0.576754421540231
Proliferation	C1	PIPOX	Down	C1VSC2a=1.06664736127111	C1VSC2b=0.566166696913429
Proliferation	C1	HAAO	Down	C1VSC2a=1.11362649442656	C1VSC2b=0.45620007083655
Proliferation	C1	AZGP1	Down	C1VSC2a=1.07750275278425	C1VSC2b=0.508242463911746
Proliferation	C1	HSD17B6	Down	C1VSC2a=1.49757930020997	C1VSC2b=0.79018182426542
Proliferation	C1	ACBD4	Down	C1VSC2a=0.948790825794653	C1VSC2b=0.486159051358754
Proliferation	C1	MPDZ	Down	C1VSC2a=1.11249416747574	C1VSC2b=0.569303663548782
Proliferation	C1	ABAT	Down	C1VSC2a=1.36878784221137	C1VSC2b=0.644239962103293
Proliferation	C1	MTHFD1	Down	C1VSC2a=1.14660794165079	C1VSC2b=0.372679969982388
Proliferation	C1	HAO1	Down	C1VSC2a=1.52740164741123	C1VSC2b=0.865055685331741
Proliferation	C1	HAGH	Down	C1VSC2a=1.31399872624094	C1VSC2b=0.63439835655257
Proliferation	C1	ALDH1L1	Down	C1VSC2a=0.905986755520513	C1VSC2b=0.422959625958247
Proliferation	C1	AGXT2L1	Down	C1VSC2a=1.30119185435687	C1VSC2b=0.550456092883723
Proliferation	C1	OTC	Down	C1VSC2a=1.49730260076904	C1VSC2b=0.678153975015164
Proliferation	C1	BTD	Down	C1VSC2a=0.854046104195169	C1VSC2b=0.398000526510665
Proliferation	C1	C6	Down	C1VSC2a=1.0489389190427	C1VSC2b=0.477543538105707
Proliferation	C1	SELENBP1	Down	C1VSC2a=1.03614856165823	C1VSC2b=0.563167579254978
Proliferation	C1	ETNK2	Down	C1VSC2a=1.00234500710706	C1VSC2b=0.360843115401785
Proliferation	C1	PCK1	Down	C1VSC2a=0.986075465160414	C1VSC2b=0.486036644540783
Proliferation	C1	ACYP2	Down	C1VSC2a=1.05598363172892	C1VSC2b=0.437948191504449
Proliferation	C1	NR1I2	Down	C1VSC2a=1.44182609659498	C1VSC2b=0.630929458200505
Proliferation	C1	ETFDH	Down	C1VSC2a=0.879701260732747	C1VSC2b=0.323767499586539
Proliferation	C1	CPT2	Down	C1VSC2a=0.964591514137258	C1VSC2b=0.394094174102628
Proliferation	C1	BHMT	Down	C1VSC2a=1.12297074030358	C1VSC2b=0.622253207901342
Proliferation	C1	ADRB2	Down	C1VSC2a=0.751496699228272	C1VSC2b=0.340167689195651
Proliferation	C1	GAMT	Down	C1VSC2a=0.648342863491313	C1VSC2b=0.351498270297993
Proliferation	C1	CYP4A11	Down	C1VSC2a=1.24152766447163	C1VSC2b=0.626984767815716
Proliferation	C1	ST3GAL6	Down	C1VSC2a=0.949035987783222	C1VSC2b=0.132195651964199
Proliferation	C1	GRHPR	Down	C1VSC2a=1.11151637844415	C1VSC2b=0.481572229133427
Proliferation	C1	EPHX1	Down	C1VSC2a=0.958065552048644	C1VSC2b=0.610809008257192
Proliferation	C1	MYO1B	Down	C1VSC2a=0.933380343730086	C1VSC2b=0.328234096454368
Proliferation	C1	GPLD1	Down	C1VSC2a=0.698777751329388	C1VSC2b=0.310414739496832
Proliferation	C1	GPT	Down	C1VSC2a=0.695954540622093	C1VSC2b=0.346814916981665
Proliferation	C1	CYP27A1	Down	C1VSC2a=0.941704622349054	C1VSC2b=0.539087842197377
Proliferation	C1	AADAC	Down	C1VSC2a=1.00056847552543	C1VSC2b=0.693023993408836
Proliferation	C1	PDK4	Down	C1VSC2a=1.19253262812688	C1VSC2b=0.539745227500996
Proliferation	C1	CAT	Down	C1VSC2a=1.10886040341308	C1VSC2b=0.560209890171114
Proliferation	C1	NAT2	Down	C1VSC2a=1.00581560292612	C1VSC2b=0.359399415714893
Proliferation	C1	RGN	Down	C1VSC2a=1.13011683049836	C1VSC2b=0.70399502278338
Proliferation	C1	CYP3A43	Down	C1VSC2a=1.12931263982256	C1VSC2b=0.567633756483704
Proliferation	C1	CA5A	Down	C1VSC2a=0.557993099674804	C1VSC2b=0.355470289095406
Proliferation	C1	GNE	Down	C1VSC2a=0.79281992098954	C1VSC2b=0.248052146292213
Proliferation	C1	CYP2C9	Down	C1VSC2a=1.09654956089407	C1VSC2b=0.656364038908167
Proliferation	C1	ANGPTL3	Down	C1VSC2a=0.740474729914932	C1VSC2b=0.408256946791216
Proliferation	C1	PNPO	Down	C1VSC2a=1.05104100754591	C1VSC2b=0.586433980603561
Proliferation	C1	F8	Down	C1VSC2a=1.12226402159754	C1VSC2b=0.526315384281848
Proliferation	C1	AASS	Down	C1VSC2a=1.0583121138185	C1VSC2b=0.392103297474764
Proliferation	C1	NUDT6	Down	C1VSC2a=0.507837078194614	C1VSC2b=0.0326607940091721
Proliferation	C1	CYP2J2	Down	C1VSC2a=0.987952042289173	C1VSC2b=0.465080033190597
Proliferation	C1	AOX1	Down	C1VSC2a=0.70655227662949	C1VSC2b=0.67868697425945
Proliferation	C1	TST	Down	C1VSC2a=0.794955197853015	C1VSC2b=0.395597420485318
Proliferation	C1	KLF9	Down	C1VSC2a=0.717431251138972	C1VSC2b=0.347490988513882
Proliferation	C1	NR1I3	Down	C1VSC2a=1.20539236107165	C1VSC2b=0.45161644407466
Proliferation	C1	POR	Down	C1VSC2a=0.691300066031437	C1VSC2b=0.463853799654216
Proliferation	C1	CYP4A22	Down	C1VSC2a=1.17600733367673	C1VSC2b=0.553583277108116
Proliferation	C1	MLYCD	Down	C1VSC2a=0.725322265269139	C1VSC2b=0.373931284330326
Proliferation	C1	ALAS1	Down	C1VSC2a=0.893645857018196	C1VSC2b=0.54351956937732
Proliferation	C1	ITIH1	Down	C1VSC2a=0.915310022163829	C1VSC2b=0.583276258799751
Proliferation	C1	TAT	Down	C1VSC2a=1.33345110984654	C1VSC2b=0.364895644631899
Proliferation	C1	CYP4F3	Down	C1VSC2a=0.789765744017815	C1VSC2b=0.535500988267978
Proliferation	C1	TTPA	Down	C1VSC2a=0.804602492673166	C1VSC2b=0.588916010924663
Proliferation	C1	SLC2A2	Down	C1VSC2a=1.10405068703387	C1VSC2b=0.805078645862887
Proliferation	C1	AGXT	Down	C1VSC2a=0.96027610990336	C1VSC2b=0.423125364547429
Proliferation	C1	RCL1	Down	C1VSC2a=0.929368336631803	C1VSC2b=0.472562480388094
Proliferation	C1	CYP2B6	Down	C1VSC2a=0.598666280644355	C1VSC2b=0.0891779917779933
Proliferation	C1	CDC14B	Down	C1VSC2a=0.584172941407946	C1VSC2b=0.282919240546424
Proliferation	C1	KNG1	Down	C1VSC2a=0.844710130553712	C1VSC2b=0.587173366716058
Proliferation	C1	RORC	Down	C1VSC2a=0.5184204202542	C1VSC2b=0.347746996939797
Proliferation	C1	BOK	Down	C1VSC2a=0.131655437882592	C1VSC2b=0.0788541336659155
Proliferation	C1	MYRIP	Down	C1VSC2a=1.18858069640912	C1VSC2b=0.478713503968348
Proliferation	C1	SERPING1	Down	C1VSC2a=0.99466400371148	C1VSC2b=0.596161709027713
Proliferation	C1	ABCA8	Down	C1VSC2a=0.67019340942337	C1VSC2b=0.299219684863126
Proliferation	C1	AKR7A3	Down	C1VSC2a=1.21300979116791	C1VSC2b=0.493826973317187
Proliferation	C1	BLOC1S1	Down	C1VSC2a=0.659629698440581	C1VSC2b=0.389167370777458
Proliferation	C1	CYP2C8	Down	C1VSC2a=1.13785351012837	C1VSC2b=0.48245075268057
Proliferation	C1	RDH16	Down	C1VSC2a=1.29790962678113	C1VSC2b=0.616736808056383
Proliferation	C1	SULT1B1	Down	C1VSC2a=0.559351303580702	C1VSC2b=0.142516653399107
Proliferation	C1	SLC38A4	Down	C1VSC2a=0.844543201284238	C1VSC2b=0.424670432603064
Proliferation	C1	RHOB	Down	C1VSC2a=0.504133331384513	C1VSC2b=0.216212732804087
Proliferation	C1	ALDH5A1	Down	C1VSC2a=0.943432655063593	C1VSC2b=0.535638566858008
Proliferation	C1	LECT2	Down	C1VSC2a=0.659384208665205	C1VSC2b=0.476556968981022
Proliferation	C1	CIDEB	Down	C1VSC2a=1.02923104299688	C1VSC2b=0.353518896860995
Proliferation	C1	COL18A1	Down	C1VSC2a=0.556304222028075	C1VSC2b=0.302029665196436
Proliferation	C1	ADH6	Down	C1VSC2a=0.814002495911825	C1VSC2b=0.537514262065242
Proliferation	C1	ALDH3A2	Down	C1VSC2a=0.613169951293478	C1VSC2b=0.385889932636186
Proliferation	C1	ECHDC3	Down	C1VSC2a=0.721976101901128	C1VSC2b=0.386483123173392
Proliferation	C1	CLDN14	Down	C1VSC2a=0.736149898691177	C1VSC2b=0.273604428374727
Proliferation	C1	CPB2	Down	C1VSC2a=1.12036946739553	C1VSC2b=0.571571493146569
Proliferation	C1	SLC38A3	Down	C1VSC2a=0.652278458125543	C1VSC2b=0.333612758073732
Proliferation	C1	DHRS1	Down	C1VSC2a=1.0475422357864	C1VSC2b=0.524106072705067
Proliferation	C1	TFR2	Down	C1VSC2a=0.777163950851939	C1VSC2b=0.43164165795592
Proliferation	C1	SLC22A1	Down	C1VSC2a=1.42405573415393	C1VSC2b=0.416394875955018
Proliferation	C1	SLC16A2	Down	C1VSC2a=0.987195083583544	C1VSC2b=0.516697378955257
Proliferation	C1	SERPINA10	Down	C1VSC2a=0.57703845838385	C1VSC2b=0.364320651959956
Proliferation	C1	OASL	Down	C1VSC2a=0.573431485479831	C1VSC2b=0.217873251165737
Proliferation	C1	OGDHL	Down	C1VSC2a=1.3355950411115	C1VSC2b=0.592812936663805
Interferon	C2a	STAT1	Up	C2aVSC2b=-0.1002968576759	C2aVSC1=-0.194196254142679
Interferon	C2a	FCGR2B	Up	C2aVSC2b=0.154580530538545	C2aVSC1=0.20362519942117
Interferon	C2a	CALCRL	Up	C2aVSC2b=0.194747576828647	C2aVSC1=0.525849408714201
Interferon	C2a	KLRB1	Up	C2aVSC2b=0.045935296896092	C2aVSC1=0.19903826087319
Interferon	C2a	ALOX5AP	Up	C2aVSC2b=-0.135309652683283	C2aVSC1=0.0148680717384762
Interferon	C2a	ISG15	Up	C2aVSC2b=0.0443162834848166	C2aVSC1=0.230214910028955
Interferon	C2a	KMO	Up	C2aVSC2b=0.343781094305606	C2aVSC1=0.813963783507171
Interferon	C2a	MS4A4A	Up	C2aVSC2b=0.0718901268865772	C2aVSC1=0.0567607951346676
Interferon	C2a	GPR65	Up	C2aVSC2b=-0.123752423355616	C2aVSC1=-0.00965382789878725
Interferon	C2a	IFI6	Up	C2aVSC2b=0.215828639904425	C2aVSC1=0.254605163815601
Interferon	C2a	SLC38A4	Up	C2aVSC2b=0.429136780592892	C2aVSC1=0.844543201284238
Interferon	C2a	SERPINA7	Up	C2aVSC2b=0.171437347427876	C2aVSC1=0.371544043053973
Interferon	C2a	APOF	Up	C2aVSC2b=0.388089054977219	C2aVSC1=0.87585972249977
Interferon	C2a	PLA2G2A	Up	C2aVSC2b=0.0564538915002986	C2aVSC1=0.37623524090673
Interferon	C2a	HPGD	Up	C2aVSC2b=-0.00564040725968498	C2aVSC1=0.125646514121713
Interferon	C2a	ACSL4	Up	C2aVSC2b=-0.462726738972882	C2aVSC1=-0.660766743685032
Interferon	C2a	TDO2	Up	C2aVSC2b=0.261313606794978	C2aVSC1=0.487824101067252
Interferon	C2a	SLC12A2	Up	C2aVSC2b=-0.191730893842191	C2aVSC1=-0.290174731979755
Interferon	C2a	EVI2A	Up	C2aVSC2b=-0.0960263054640315	C2aVSC1=-0.156439723441978
Interferon	C2a	MOXD1	Up	C2aVSC2b=-0.124032596700177	C2aVSC1=0.0109631856175803
Interferon	C2a	GOT1	Up	C2aVSC2b=0.101306890969942	C2aVSC1=0.348679112143461
Interferon	C2a	NNMT	Up	C2aVSC2b=0.122346280364895	C2aVSC1=0.332907465357322
Interferon	C2a	PRAMEF10	Up	C2aVSC2b=0.192370655729573	C2aVSC1=0.398496229065974
Interferon	C2a	IFI27	Up	C2aVSC2b=0.437529343791598	C2aVSC1=0.614168781210498
Interferon	C2a	ONECUT2	Down	C2aVSC2b=-0.0123997000867313	C2aVSC1=0.0684490871606146
Interferon	C2a	ADM	Down	C2aVSC2b=0.0313593142381366	C2aVSC1=0.173034271049128
Interferon	C2a	LGR5	Down	C2aVSC2b=-0.0290328360155811	C2aVSC1=0.0904859562493978
Interferon	C2a	DAAM1	Down	C2aVSC2b=-0.265338699701128	C2aVSC1=-0.273673548095694
Interferon	C2a	SLC16A10	Down	C2aVSC2b=-0.110789803390852	C2aVSC1=-0.151689856535987
Interferon	C2a	AMACR	Down	C2aVSC2b=0.00129261464041731	C2aVSC1=-0.220373998648512
Interferon	C2a	RHBG	Down	C2aVSC2b=-0.0540800051434581	C2aVSC1=-0.278289116203383
Interferon	C2a	CKB	Down	C2aVSC2b=-0.0390500937620727	C2aVSC1=0.232791190823194
Interferon	C2a	HLF	Down	C2aVSC2b=-0.326739559785133	C2aVSC1=-0.60172583289265
Interferon	C2a	ASPSCR1	Down	C2aVSC2b=-0.172044819590301	C2aVSC1=-0.382445287798205
Interferon	C2a	SLC6A8	Down	C2aVSC2b=0.238715091111798	C2aVSC1=0.487600025135059
Interferon	C2a	ESM1	Down	C2aVSC2b=0.121947367331132	C2aVSC1=0.146010567452795
Interferon	C2a	NR2F1	Down	C2aVSC2b=0.174904236433824	C2aVSC1=0.366972412239252
Interferon	C2a	NEK3	Down	C2aVSC2b=-0.0919754750171416	C2aVSC1=-0.265843227192422
Interferon	C2a	PAGE4	Down	C2aVSC2b=-0.302265444934001	C2aVSC1=-0.554721633082581
Interferon	C2a	SLC5A6	Down	C2aVSC2b=-0.139414562674194	C2aVSC1=-0.207472219327431
Interferon	C2a	DNM1	Down	C2aVSC2b=0.0831185726019019	C2aVSC1=0.273428917681226
Interferon	C2a	FADS1	Down	C2aVSC2b=0.121402862517678	C2aVSC1=0.258514044178541
Interferon	C2a	SLC13A3	Down	C2aVSC2b=-0.12715545276136	C2aVSC1=-0.363527343603865
Interferon	C2a	TRIB2	Down	C2aVSC2b=0.014047827014225	C2aVSC1=-0.192585505893506
Interferon	C2a	MME	Down	C2aVSC2b=-0.105907966130606	C2aVSC1=-0.36534551665343
Interferon	C2b	STAT1	Up	C2bVSC2a=0.1002968576759	C2bVSC1=-0.0833560519642724
Interferon	C2b	FCGR2B	Up	C2bVSC2a=-0.154580530538545	C2bVSC1=0.0236456566302565
Interferon	C2b	CALCRL	Up	C2bVSC2a=-0.194747576828647	C2bVSC1=0.346402847653722
Interferon	C2b	KLRB1	Up	C2bVSC2a=-0.045935296896092	C2bVSC1=0.167676132506506
Interferon	C2b	ALOX5AP	Up	C2bVSC2a=0.135309652683283	C2bVSC1=0.135806373583488
Interferon	C2b	ISG15	Up	C2bVSC2a=-0.0443162834848166	C2bVSC1=0.190131494010254
Interferon	C2b	KMO	Up	C2bVSC2a=-0.343781094305606	C2bVSC1=0.379650324924503
Interferon	C2b	MS4A4A	Up	C2bVSC2a=-0.0718901268865772	C2bVSC1=-0.0107095696320803
Interferon	C2b	GPR65	Up	C2bVSC2a=0.123752423355616	C2bVSC1=0.102731344472094
Interferon	C2b	IFI6	Up	C2bVSC2a=-0.215828639904425	C2bVSC1=0.0310451312868438
Interferon	C2b	SLC38A4	Up	C2bVSC2a=-0.429136780592892	C2bVSC1=0.424670432603064
Interferon	C2b	SERPINA7	Up	C2bVSC2a=-0.171437347427876	C2bVSC1=0.189246368415513
Interferon	C2b	APOF	Up	C2bVSC2a=-0.388089054977219	C2bVSC1=0.418970410192725
Interferon	C2b	PLA2G2A	Up	C2bVSC2a=-0.0564538915002986	C2bVSC1=0.311985126405997
Interferon	C2b	HPGD	Up	C2bVSC2a=0.00564040725968498	C2bVSC1=0.129368911829272
Interferon	C2b	ACSL4	Up	C2bVSC2a=0.462726738972882	C2bVSC1=-0.103614338856951
Interferon	C2b	TDO2	Up	C2bVSC2a=-0.261313606794978	C2bVSC1=0.201991731879444
Interferon	C2b	SLC12A2	Up	C2bVSC2a=0.191730893842191	C2bVSC1=-0.091178313412949
Interferon	C2b	EVI2A	Up	C2bVSC2a=0.0960263054640315	C2bVSC1=-0.0661990392426075
Interferon	C2b	MOXD1	Up	C2bVSC2a=0.124032596700177	C2bVSC1=0.137972451858749
Interferon	C2b	GOT1	Up	C2bVSC2a=-0.101306890969942	C2bVSC1=0.216375784632525
Interferon	C2b	NNMT	Up	C2bVSC2a=-0.122346280364895	C2bVSC1=0.19482621515596
Interferon	C2b	PRAMEF10	Up	C2bVSC2a=-0.192370655729573	C2bVSC1=0.191408627486833
Interferon	C2b	IFI27	Up	C2bVSC2a=-0.437529343791598	C2bVSC1=0.172416121553058
Interferon	C2b	ONECUT2	Down	C2bVSC2a=0.0123997000867313	C2bVSC1=0.0690951976519763
Interferon	C2b	ADM	Down	C2bVSC2a=-0.0313593142381366	C2bVSC1=0.131974269696245
Interferon	C2b	LGR5	Down	C2bVSC2a=0.0290328360155811	C2bVSC1=0.132404754179269
Interferon	C2b	DAAM1	Down	C2bVSC2a=0.265338699701128	C2bVSC1=-0.0184181641813692
Interferon	C2b	SLC16A10	Down	C2bVSC2a=0.110789803390852	C2bVSC1=-0.0267383890372502
Interferon	C2b	AMACR	Down	C2bVSC2a=-0.00129261464041731	C2bVSC1=-0.19510324378973
Interferon	C2b	RHBG	Down	C2bVSC2a=0.0540800051434581	C2bVSC1=-0.23980706611434
Interferon	C2b	CKB	Down	C2bVSC2a=0.0390500937620727	C2bVSC1=0.260557824788588
Interferon	C2b	HLF	Down	C2bVSC2a=0.326739559785133	C2bVSC1=-0.271696860604306
Interferon	C2b	ASPSCR1	Down	C2bVSC2a=0.172044819590301	C2bVSC1=-0.237215149825408
Interferon	C2b	SLC6A8	Down	C2bVSC2a=-0.238715091111798	C2bVSC1=0.217226405063814
Interferon	C2b	ESM1	Down	C2bVSC2a=-0.121947367331132	C2bVSC1=0.0341255255283241
Interferon	C2b	NR2F1	Down	C2bVSC2a=-0.174904236433824	C2bVSC1=0.212578163281817
Interferon	C2b	NEK3	Down	C2bVSC2a=0.0919754750171416	C2bVSC1=-0.187895281397467
Interferon	C2b	PAGE4	Down	C2bVSC2a=0.302265444934001	C2bVSC1=-0.229561102156265
Interferon	C2b	SLC5A6	Down	C2bVSC2a=0.139414562674194	C2bVSC1=-0.0439871606895157
Interferon	C2b	DNM1	Down	C2bVSC2a=-0.0831185726019019	C2bVSC1=0.194099565421836
Interferon	C2b	FADS1	Down	C2bVSC2a=-0.121402862517678	C2bVSC1=0.142982281374277
Interferon	C2b	SLC13A3	Down	C2bVSC2a=0.12715545276136	C2bVSC1=-0.247856437622759
Interferon	C2b	TRIB2	Down	C2bVSC2a=-0.014047827014225	C2bVSC1=-0.202464910469438
Interferon	C2b	MME	Down	C2bVSC2a=0.105907966130606	C2bVSC1=-0.245861019055257
Interferon	C1	STAT1	Up	C1VSC2a=0.194196254142679	C1VSC2b=0.0833560519642724
Interferon	C1	FCGR2B	Up	C1VSC2a=-0.20362519942117	C1VSC2b=-0.0236456566302565
Interferon	C1	CALCRL	Up	C1VSC2a=-0.525849408714201	C1VSC2b=-0.346402847653722
Interferon	C1	KLRB1	Up	C1VSC2a=-0.19903826087319	C1VSC2b=-0.167676132506506
Interferon	C1	ALOX5AP	Up	C1VSC2a=-0.0148680717384762	C1VSC2b=-0.135806373583488
Interferon	C1	ISG15	Up	C1VSC2a=-0.230214910028955	C1VSC2b=-0.190131494010254
Interferon	C1	KMO	Up	C1VSC2a=-0.813963783507171	C1VSC2b=-0.379650324924503
Interferon	C1	MS4A4A	Up	C1VSC2a=-0.0567607951346676	C1VSC2b=0.0107095696320803
Interferon	C1	GPR65	Up	C1VSC2a=0.00965382789878725	C1VSC2b=-0.102731344472094
Interferon	C1	IFI6	Up	C1VSC2a=-0.254605163815601	C1VSC2b=-0.0310451312868438
Interferon	C1	SLC38A4	Up	C1VSC2a=-0.844543201284238	C1VSC2b=-0.424670432603064
Interferon	C1	SERPINA7	Up	C1VSC2a=-0.371544043053973	C1VSC2b=-0.189246368415513
Interferon	C1	APOF	Up	C1VSC2a=-0.87585972249977	C1VSC2b=-0.418970410192725
Interferon	C1	PLA2G2A	Up	C1VSC2a=-0.37623524090673	C1VSC2b=-0.311985126405997
Interferon	C1	HPGD	Up	C1VSC2a=-0.125646514121713	C1VSC2b=-0.129368911829272
Interferon	C1	ACSL4	Up	C1VSC2a=0.660766743685032	C1VSC2b=0.103614338856951
Interferon	C1	TDO2	Up	C1VSC2a=-0.487824101067252	C1VSC2b=-0.201991731879444
Interferon	C1	SLC12A2	Up	C1VSC2a=0.290174731979755	C1VSC2b=0.091178313412949
Interferon	C1	EVI2A	Up	C1VSC2a=0.156439723441978	C1VSC2b=0.0661990392426075
Interferon	C1	MOXD1	Up	C1VSC2a=-0.0109631856175803	C1VSC2b=-0.137972451858749
Interferon	C1	GOT1	Up	C1VSC2a=-0.348679112143461	C1VSC2b=-0.216375784632525
Interferon	C1	NNMT	Up	C1VSC2a=-0.332907465357322	C1VSC2b=-0.19482621515596
Interferon	C1	PRAMEF10	Up	C1VSC2a=-0.398496229065974	C1VSC2b=-0.191408627486833
Interferon	C1	IFI27	Up	C1VSC2a=-0.614168781210498	C1VSC2b=-0.172416121553058
Interferon	C1	ONECUT2	Down	C1VSC2a=-0.0684490871606146	C1VSC2b=-0.0690951976519763
Interferon	C1	ADM	Down	C1VSC2a=-0.173034271049128	C1VSC2b=-0.131974269696245
Interferon	C1	LGR5	Down	C1VSC2a=-0.0904859562493978	C1VSC2b=-0.132404754179269
Interferon	C1	DAAM1	Down	C1VSC2a=0.273673548095694	C1VSC2b=0.0184181641813692
Interferon	C1	SLC16A10	Down	C1VSC2a=0.151689856535987	C1VSC2b=0.0267383890372502
Interferon	C1	AMACR	Down	C1VSC2a=0.220373998648512	C1VSC2b=0.19510324378973
Interferon	C1	RHBG	Down	C1VSC2a=0.278289116203383	C1VSC2b=0.23980706611434
Interferon	C1	CKB	Down	C1VSC2a=-0.232791190823194	C1VSC2b=-0.260557824788588
Interferon	C1	HLF	Down	C1VSC2a=0.60172583289265	C1VSC2b=0.271696860604306
Interferon	C1	ASPSCR1	Down	C1VSC2a=0.382445287798205	C1VSC2b=0.237215149825408
Interferon	C1	SLC6A8	Down	C1VSC2a=-0.487600025135059	C1VSC2b=-0.217226405063814
Interferon	C1	ESM1	Down	C1VSC2a=-0.146010567452795	C1VSC2b=-0.0341255255283241
Interferon	C1	NR2F1	Down	C1VSC2a=-0.366972412239252	C1VSC2b=-0.212578163281817
Interferon	C1	NEK3	Down	C1VSC2a=0.265843227192422	C1VSC2b=0.187895281397467
Interferon	C1	PAGE4	Down	C1VSC2a=0.554721633082581	C1VSC2b=0.229561102156265
Interferon	C1	SLC5A6	Down	C1VSC2a=0.207472219327431	C1VSC2b=0.0439871606895157
Interferon	C1	DNM1	Down	C1VSC2a=-0.273428917681226	C1VSC2b=-0.194099565421836
Interferon	C1	FADS1	Down	C1VSC2a=-0.258514044178541	C1VSC2b=-0.142982281374277
Interferon	C1	SLC13A3	Down	C1VSC2a=0.363527343603865	C1VSC2b=0.247856437622759
Interferon	C1	TRIB2	Down	C1VSC2a=0.192585505893506	C1VSC2b=0.202464910469438
Interferon	C1	MME	Down	C1VSC2a=0.36534551665343	C1VSC2b=0.245861019055257
Poly7	C2a	COBL	Up	C2aVSC2b=0.199744177771827	C2aVSC1=0.303943473014294
Poly7	C2a	ARMC6	Up	C2aVSC2b=0.0308534679390888	C2aVSC1=0.205114280479891
Poly7	C2a	CLDN15	Up	C2aVSC2b=0.065699658274793	C2aVSC1=0.578091835895245
Poly7	C2a	MAD1L1	Up	C2aVSC2b=0.28033690669418	C2aVSC1=0.218910684260099
Poly7	C2a	POLD2	Up	C2aVSC2b=0.227576907340874	C2aVSC1=0.210690819510789
Poly7	C2a	GARNL3	Up	C2aVSC2b=-0.0774048417006333	C2aVSC1=-0.284571348108913
Poly7	C2a	ADCY1	Up	C2aVSC2b=0.154792032381097	C2aVSC1=0.13724597736923
Poly7	C2a	EPHA1	Up	C2aVSC2b=0.115635298077419	C2aVSC1=0.29648104050869
Poly7	C2a	GCGR	Up	C2aVSC2b=0.316908228258383	C2aVSC1=0.588745193925717
Poly7	C2a	PRKAG2	Up	C2aVSC2b=0.601267897352202	C2aVSC1=0.703695402596297
Poly7	C2a	LAMB3	Up	C2aVSC2b=0.201340551510794	C2aVSC1=0.418969064192793
Poly7	C2a	PEPD	Up	C2aVSC2b=0.240018608144502	C2aVSC1=0.563105500124257
Poly7	C2a	MAGEB2	Up	C2aVSC2b=0.0559226358163551	C2aVSC1=-0.139302966501002
Poly7	C2a	ICA1	Up	C2aVSC2b=-0.123326813730094	C2aVSC1=-0.136581764848223
Poly7	C2a	FBXO2	Up	C2aVSC2b=0.275353263049865	C2aVSC1=0.366668337399277
Poly7	C2a	PRSS8	Up	C2aVSC2b=0.0457851001831898	C2aVSC1=0.0262989230880052
Poly7	C2a	CRYAA	Up	C2aVSC2b=0.478490701523546	C2aVSC1=0.950533747349047
Poly7	C2a	POR	Up	C2aVSC2b=0.286068263055726	C2aVSC1=0.691300066031437
Poly7	C2a	POT1	Up	C2aVSC2b=0.327280771035924	C2aVSC1=0.163455715859914
Poly7	C2a	CLDN3	Up	C2aVSC2b=0.0516168855051027	C2aVSC1=0.152627035541112
Poly7	C2a	CHN2	Up	C2aVSC2b=0.212908515699356	C2aVSC1=0.498913613598927
Poly7	C2a	ELAVL1	Up	C2aVSC2b=0.0177981693824794	C2aVSC1=-0.0671865464164941
Poly7	C2a	FCGRT	Up	C2aVSC2b=0.239631420511776	C2aVSC1=0.386511210910235
Poly7	C2a	CROT	Up	C2aVSC2b=-0.183548115708465	C2aVSC1=0.13613278559927
Poly7	C2a	CYP2A7	Up	C2aVSC2b=0.542459970651303	C2aVSC1=1.0350599188119
Poly7	C2a	PYGL	Up	C2aVSC2b=0.332900449941663	C2aVSC1=0.564615994834186
Poly7	C2a	TLE2	Up	C2aVSC2b=0.110158714752995	C2aVSC1=0.0284520359361898
Poly7	C2a	MNS1	Up	C2aVSC2b=0.233938853212049	C2aVSC1=0.159691596549476
Poly7	C2a	GCK	Up	C2aVSC2b=0.2392520314007	C2aVSC1=0.383574506410431
Poly7	C2a	DHRS1	Up	C2aVSC2b=0.674032339124754	C2aVSC1=1.0475422357864
Poly7	C2a	SLC16A2	Up	C2aVSC2b=0.507584911214183	C2aVSC1=0.987195083583544
Poly7	C2a	HAAO	Up	C2aVSC2b=0.629714569235948	C2aVSC1=1.11362649442656
Poly7	C2a	LRRC31	Up	C2aVSC2b=0.0611821715523486	C2aVSC1=0.177388197097105
Poly7	C2a	PILRB	Up	C2aVSC2b=0.187251840588031	C2aVSC1=0.255986474899658
Poly7	C2a	CLDN14	Up	C2aVSC2b=0.429212650989956	C2aVSC1=0.736149898691177
Poly7	C2a	DAO	Up	C2aVSC2b=0.58699675718548	C2aVSC1=1.37150683970821
Poly7	C2a	CYP2A6	Up	C2aVSC2b=0.57490388276508	C2aVSC1=1.2191159380486
Poly7	C2a	PTK6	Up	C2aVSC2b=0.153655506880656	C2aVSC1=0.191931095118536
Poly7	C2a	GPR88	Up	C2aVSC2b=0.0381001300584612	C2aVSC1=0.166268739212534
Poly7	C2a	PEMT	Up	C2aVSC2b=0.352776096181497	C2aVSC1=0.685751592301912
Poly7	C2a	FOLH1	Up	C2aVSC2b=0.446553115407192	C2aVSC1=0.763196464610543
Poly7	C2a	RAPGEF4	Up	C2aVSC2b=0.109301834348309	C2aVSC1=0.198364765937881
Poly7	C2a	SLC22A1	Up	C2aVSC2b=0.916331831700889	C2aVSC1=1.42405573415393
Poly7	C2a	CIDEB	Up	C2aVSC2b=0.651337495736598	C2aVSC1=1.02923104299688
Poly7	C2a	IGFALS	Up	C2aVSC2b=0.255266235145083	C2aVSC1=0.416065319815502
Poly7	C2a	ABCB4	Up	C2aVSC2b=0.81827120424288	C2aVSC1=1.44926577227989
Poly7	C2a	SLC28A1	Up	C2aVSC2b=0.569105093927079	C2aVSC1=0.86259471221788
Poly7	C2a	PFKFB1	Up	C2aVSC2b=0.535900519906018	C2aVSC1=1.12614410621442
Poly7	C2a	SRD5A1	Up	C2aVSC2b=0.574144254413845	C2aVSC1=1.07829138615116
Poly7	C2a	RCN1	Down	C2aVSC2b=0.177241959237588	C2aVSC1=0.111394702110903
Poly7	C2a	SERPINB1	Down	C2aVSC2b=0.427719504250603	C2aVSC1=0.34554589176983
Poly7	C2a	GPX2	Down	C2aVSC2b=0.149346172989347	C2aVSC1=-0.0710582977727411
Poly7	C2a	PHACTR2	Down	C2aVSC2b=0.385209702016088	C2aVSC1=0.226251987933393
Poly7	C2a	ROBO1	Down	C2aVSC2b=0.404810986821573	C2aVSC1=0.559448090987269
Poly7	C2a	GNL3	Down	C2aVSC2b=0.317290962214141	C2aVSC1=0.775048273058273
Poly7	C2a	BAMBI	Down	C2aVSC2b=0.111095738563087	C2aVSC1=0.479278954907691
Poly7	C2a	PLOD2	Down	C2aVSC2b=0.231127457838119	C2aVSC1=0.530633601314175
Poly7	C2a	AACS	Down	C2aVSC2b=0.232974103681701	C2aVSC1=0.560612815917744
Poly7	C2a	SLC38A1	Down	C2aVSC2b=0.351597223977398	C2aVSC1=0.560747893952932
Poly7	C2a	P2RX5	Down	C2aVSC2b=0.186788408304857	C2aVSC1=0.124037604065745
Poly7	C2a	SLC16A7	Down	C2aVSC2b=0.104070740880455	C2aVSC1=0.0777814352301448
Poly7	C2a	RHOBTB1	Down	C2aVSC2b=0.211228752779915	C2aVSC1=0.275784575988592
Poly7	C2a	AKR1B10	Down	C2aVSC2b=-0.0088235313353375	C2aVSC1=-0.109623556773263
Poly7	C2a	HOMER1	Down	C2aVSC2b=0.388803874802762	C2aVSC1=0.548926154935602
Poly7	C2b	COBL	Up	C2bVSC2a=-0.199744177771827	C2bVSC1=0.115462029367413
Poly7	C2b	ARMC6	Up	C2bVSC2a=-0.0308534679390888	C2bVSC1=0.171844457587118
Poly7	C2b	CLDN15	Up	C2bVSC2a=-0.065699658274793	C2bVSC1=0.530400502962984
Poly7	C2b	MAD1L1	Up	C2bVSC2a=-0.28033690669418	C2bVSC1=-0.0391132202355428
Poly7	C2b	POLD2	Up	C2bVSC2a=-0.227576907340874	C2bVSC1=-0.0142419675868054
Poly7	C2b	GARNL3	Up	C2bVSC2a=0.0774048417006333	C2bVSC1=-0.233938627546969
Poly7	C2b	ADCY1	Up	C2bVSC2a=-0.154792032381097	C2bVSC1=0.013497166554993
Poly7	C2b	EPHA1	Up	C2bVSC2a=-0.115635298077419	C2bVSC1=0.204869999650648
Poly7	C2b	GCGR	Up	C2bVSC2a=-0.316908228258383	C2bVSC1=0.261023565055688
Poly7	C2b	PRKAG2	Up	C2bVSC2a=-0.601267897352202	C2bVSC1=0.182509130508628
Poly7	C2b	LAMB3	Up	C2bVSC2a=-0.201340551510794	C2bVSC1=0.253629539784102
Poly7	C2b	PEPD	Up	C2bVSC2a=-0.240018608144502	C2bVSC1=0.304308130828768
Poly7	C2b	MAGEB2	Up	C2bVSC2a=-0.0559226358163551	C2bVSC1=-0.167669145031625
Poly7	C2b	ICA1	Up	C2bVSC2a=0.123326813730094	C2bVSC1=-0.0248137715179233
Poly7	C2b	FBXO2	Up	C2bVSC2a=-0.275353263049865	C2bVSC1=0.105501457754629
Poly7	C2b	PRSS8	Up	C2bVSC2a=-0.0457851001831898	C2bVSC1=-0.0153989246722432
Poly7	C2b	CRYAA	Up	C2bVSC2a=-0.478490701523546	C2bVSC1=0.450790206060916
Poly7	C2b	POR	Up	C2bVSC2a=-0.286068263055726	C2bVSC1=0.463853799654216
Poly7	C2b	POT1	Up	C2bVSC2a=-0.327280771035924	C2bVSC1=-0.156086488386134
Poly7	C2b	CLDN3	Up	C2bVSC2a=-0.0516168855051027	C2bVSC1=0.0937894664976033
Poly7	C2b	CHN2	Up	C2bVSC2a=-0.212908515699356	C2bVSC1=0.268813019960439
Poly7	C2b	ELAVL1	Up	C2bVSC2a=-0.0177981693824794	C2bVSC1=-0.0805955729086297
Poly7	C2b	FCGRT	Up	C2bVSC2a=-0.239631420511776	C2bVSC1=0.171520434657451
Poly7	C2b	CROT	Up	C2bVSC2a=0.183548115708465	C2bVSC1=0.305314764671525
Poly7	C2b	CYP2A7	Up	C2bVSC2a=-0.542459970651303	C2bVSC1=0.509294322304228
Poly7	C2b	PYGL	Up	C2bVSC2a=-0.332900449941663	C2bVSC1=0.302666902808232
Poly7	C2b	TLE2	Up	C2bVSC2a=-0.110158714752995	C2bVSC1=-0.058380478649103
Poly7	C2b	MNS1	Up	C2bVSC2a=-0.233938853212049	C2bVSC1=-0.0489006212323985
Poly7	C2b	GCK	Up	C2bVSC2a=-0.2392520314007	C2bVSC1=0.17188476786639
Poly7	C2b	DHRS1	Up	C2bVSC2a=-0.674032339124754	C2bVSC1=0.524106072705067
Poly7	C2b	SLC16A2	Up	C2bVSC2a=-0.507584911214183	C2bVSC1=0.516697378955257
Poly7	C2b	HAAO	Up	C2bVSC2a=-0.629714569235948	C2bVSC1=0.45620007083655
Poly7	C2b	LRRC31	Up	C2bVSC2a=-0.0611821715523486	C2bVSC1=0.106464866939073
Poly7	C2b	PILRB	Up	C2bVSC2a=-0.187251840588031	C2bVSC1=0.0871180521322962
Poly7	C2b	CLDN14	Up	C2bVSC2a=-0.429212650989956	C2bVSC1=0.273604428374727
Poly7	C2b	DAO	Up	C2bVSC2a=-0.58699675718548	C2bVSC1=0.73787705347385
Poly7	C2b	CYP2A6	Up	C2bVSC2a=-0.57490388276508	C2bVSC1=0.540116219610464
Poly7	C2b	PTK6	Up	C2bVSC2a=-0.153655506880656	C2bVSC1=0.0280080255945679
Poly7	C2b	GPR88	Up	C2bVSC2a=-0.0381001300584612	C2bVSC1=0.12960995954391
Poly7	C2b	PEMT	Up	C2bVSC2a=-0.352776096181497	C2bVSC1=0.325882303885753
Poly7	C2b	FOLH1	Up	C2bVSC2a=-0.446553115407192	C2bVSC1=0.330120283699859
Poly7	C2b	RAPGEF4	Up	C2bVSC2a=-0.109301834348309	C2bVSC1=0.0989532773622859
Poly7	C2b	SLC22A1	Up	C2bVSC2a=-0.916331831700889	C2bVSC1=0.416394875955018
Poly7	C2b	CIDEB	Up	C2bVSC2a=-0.651337495736598	C2bVSC1=0.353518896860995
Poly7	C2b	IGFALS	Up	C2bVSC2a=-0.255266235145083	C2bVSC1=0.184646884808672
Poly7	C2b	ABCB4	Up	C2bVSC2a=-0.81827120424288	C2bVSC1=0.534590974481527
Poly7	C2b	SLC28A1	Up	C2bVSC2a=-0.569105093927079	C2bVSC1=0.325723594828916
Poly7	C2b	PFKFB1	Up	C2bVSC2a=-0.535900519906018	C2bVSC1=0.530422245058258
Poly7	C2b	SRD5A1	Up	C2bVSC2a=-0.574144254413845	C2bVSC1=0.460866056573267
Poly7	C2b	RCN1	Down	C2bVSC2a=-0.177241959237588	C2bVSC1=-0.0561023816083916
Poly7	C2b	SERPINB1	Down	C2bVSC2a=-0.427719504250603	C2bVSC1=-0.0465441388910747
Poly7	C2b	GPX2	Down	C2bVSC2a=-0.149346172989347	C2bVSC1=-0.213968007942885
Poly7	C2b	PHACTR2	Down	C2bVSC2a=-0.385209702016088	C2bVSC1=-0.159467242507655
Poly7	C2b	ROBO1	Down	C2bVSC2a=-0.404810986821573	C2bVSC1=0.18785367286965
Poly7	C2b	GNL3	Down	C2bVSC2a=-0.317290962214141	C2bVSC1=0.413868858918586
Poly7	C2b	BAMBI	Down	C2bVSC2a=-0.111095738563087	C2bVSC1=0.370845743035924
Poly7	C2b	PLOD2	Down	C2bVSC2a=-0.231127457838119	C2bVSC1=0.26694051436583
Poly7	C2b	AACS	Down	C2bVSC2a=-0.232974103681701	C2bVSC1=0.31451618104289
Poly7	C2b	SLC38A1	Down	C2bVSC2a=-0.351597223977398	C2bVSC1=0.185715719130622
Poly7	C2b	P2RX5	Down	C2bVSC2a=-0.186788408304857	C2bVSC1=-0.0366117642203748
Poly7	C2b	SLC16A7	Down	C2bVSC2a=-0.104070740880455	C2bVSC1=-0.0169678138343248
Poly7	C2b	RHOBTB1	Down	C2bVSC2a=-0.211228752779915	C2bVSC1=0.0496069253516686
Poly7	C2b	AKR1B10	Down	C2bVSC2a=0.0088235313353375	C2bVSC1=-0.103035896615543
Poly7	C2b	HOMER1	Down	C2bVSC2a=-0.388803874802762	C2bVSC1=0.158392177159437
Poly7	C1	COBL	Up	C1VSC2a=-0.303943473014294	C1VSC2b=-0.115462029367413
Poly7	C1	ARMC6	Up	C1VSC2a=-0.205114280479891	C1VSC2b=-0.171844457587118
Poly7	C1	CLDN15	Up	C1VSC2a=-0.578091835895245	C1VSC2b=-0.530400502962984
Poly7	C1	MAD1L1	Up	C1VSC2a=-0.218910684260099	C1VSC2b=0.0391132202355428
Poly7	C1	POLD2	Up	C1VSC2a=-0.210690819510789	C1VSC2b=0.0142419675868054
Poly7	C1	GARNL3	Up	C1VSC2a=0.284571348108913	C1VSC2b=0.233938627546969
Poly7	C1	ADCY1	Up	C1VSC2a=-0.13724597736923	C1VSC2b=-0.013497166554993
Poly7	C1	EPHA1	Up	C1VSC2a=-0.29648104050869	C1VSC2b=-0.204869999650648
Poly7	C1	GCGR	Up	C1VSC2a=-0.588745193925717	C1VSC2b=-0.261023565055688
Poly7	C1	PRKAG2	Up	C1VSC2a=-0.703695402596297	C1VSC2b=-0.182509130508628
Poly7	C1	LAMB3	Up	C1VSC2a=-0.418969064192793	C1VSC2b=-0.253629539784102
Poly7	C1	PEPD	Up	C1VSC2a=-0.563105500124257	C1VSC2b=-0.304308130828768
Poly7	C1	MAGEB2	Up	C1VSC2a=0.139302966501002	C1VSC2b=0.167669145031625
Poly7	C1	ICA1	Up	C1VSC2a=0.136581764848223	C1VSC2b=0.0248137715179233
Poly7	C1	FBXO2	Up	C1VSC2a=-0.366668337399277	C1VSC2b=-0.105501457754629
Poly7	C1	PRSS8	Up	C1VSC2a=-0.0262989230880052	C1VSC2b=0.0153989246722432
Poly7	C1	CRYAA	Up	C1VSC2a=-0.950533747349047	C1VSC2b=-0.450790206060916
Poly7	C1	POR	Up	C1VSC2a=-0.691300066031437	C1VSC2b=-0.463853799654216
Poly7	C1	POT1	Up	C1VSC2a=-0.163455715859914	C1VSC2b=0.156086488386134
Poly7	C1	CLDN3	Up	C1VSC2a=-0.152627035541112	C1VSC2b=-0.0937894664976033
Poly7	C1	CHN2	Up	C1VSC2a=-0.498913613598927	C1VSC2b=-0.268813019960439
Poly7	C1	ELAVL1	Up	C1VSC2a=0.0671865464164941	C1VSC2b=0.0805955729086297
Poly7	C1	FCGRT	Up	C1VSC2a=-0.386511210910235	C1VSC2b=-0.171520434657451
Poly7	C1	CROT	Up	C1VSC2a=-0.13613278559927	C1VSC2b=-0.305314764671525
Poly7	C1	CYP2A7	Up	C1VSC2a=-1.0350599188119	C1VSC2b=-0.509294322304228
Poly7	C1	PYGL	Up	C1VSC2a=-0.564615994834186	C1VSC2b=-0.302666902808232
Poly7	C1	TLE2	Up	C1VSC2a=-0.0284520359361898	C1VSC2b=0.058380478649103
Poly7	C1	MNS1	Up	C1VSC2a=-0.159691596549476	C1VSC2b=0.0489006212323985
Poly7	C1	GCK	Up	C1VSC2a=-0.383574506410431	C1VSC2b=-0.17188476786639
Poly7	C1	DHRS1	Up	C1VSC2a=-1.0475422357864	C1VSC2b=-0.524106072705067
Poly7	C1	SLC16A2	Up	C1VSC2a=-0.987195083583544	C1VSC2b=-0.516697378955257
Poly7	C1	HAAO	Up	C1VSC2a=-1.11362649442656	C1VSC2b=-0.45620007083655
Poly7	C1	LRRC31	Up	C1VSC2a=-0.177388197097105	C1VSC2b=-0.106464866939073
Poly7	C1	PILRB	Up	C1VSC2a=-0.255986474899658	C1VSC2b=-0.0871180521322962
Poly7	C1	CLDN14	Up	C1VSC2a=-0.736149898691177	C1VSC2b=-0.273604428374727
Poly7	C1	DAO	Up	C1VSC2a=-1.37150683970821	C1VSC2b=-0.73787705347385
Poly7	C1	CYP2A6	Up	C1VSC2a=-1.2191159380486	C1VSC2b=-0.540116219610464
Poly7	C1	PTK6	Up	C1VSC2a=-0.191931095118536	C1VSC2b=-0.0280080255945679
Poly7	C1	GPR88	Up	C1VSC2a=-0.166268739212534	C1VSC2b=-0.12960995954391
Poly7	C1	PEMT	Up	C1VSC2a=-0.685751592301912	C1VSC2b=-0.325882303885753
Poly7	C1	FOLH1	Up	C1VSC2a=-0.763196464610543	C1VSC2b=-0.330120283699859
Poly7	C1	RAPGEF4	Up	C1VSC2a=-0.198364765937881	C1VSC2b=-0.0989532773622859
Poly7	C1	SLC22A1	Up	C1VSC2a=-1.42405573415393	C1VSC2b=-0.416394875955018
Poly7	C1	CIDEB	Up	C1VSC2a=-1.02923104299688	C1VSC2b=-0.353518896860995
Poly7	C1	IGFALS	Up	C1VSC2a=-0.416065319815502	C1VSC2b=-0.184646884808672
Poly7	C1	ABCB4	Up	C1VSC2a=-1.44926577227989	C1VSC2b=-0.534590974481527
Poly7	C1	SLC28A1	Up	C1VSC2a=-0.86259471221788	C1VSC2b=-0.325723594828916
Poly7	C1	PFKFB1	Up	C1VSC2a=-1.12614410621442	C1VSC2b=-0.530422245058258
Poly7	C1	SRD5A1	Up	C1VSC2a=-1.07829138615116	C1VSC2b=-0.460866056573267
Poly7	C1	RCN1	Down	C1VSC2a=-0.111394702110903	C1VSC2b=0.0561023816083916
Poly7	C1	SERPINB1	Down	C1VSC2a=-0.34554589176983	C1VSC2b=0.0465441388910747
Poly7	C1	GPX2	Down	C1VSC2a=0.0710582977727411	C1VSC2b=0.213968007942885
Poly7	C1	PHACTR2	Down	C1VSC2a=-0.226251987933393	C1VSC2b=0.159467242507655
Poly7	C1	ROBO1	Down	C1VSC2a=-0.559448090987269	C1VSC2b=-0.18785367286965
Poly7	C1	GNL3	Down	C1VSC2a=-0.775048273058273	C1VSC2b=-0.413868858918586
Poly7	C1	BAMBI	Down	C1VSC2a=-0.479278954907691	C1VSC2b=-0.370845743035924
Poly7	C1	PLOD2	Down	C1VSC2a=-0.530633601314175	C1VSC2b=-0.26694051436583
Poly7	C1	AACS	Down	C1VSC2a=-0.560612815917744	C1VSC2b=-0.31451618104289
Poly7	C1	SLC38A1	Down	C1VSC2a=-0.560747893952932	C1VSC2b=-0.185715719130622
Poly7	C1	P2RX5	Down	C1VSC2a=-0.124037604065745	C1VSC2b=0.0366117642203748
Poly7	C1	SLC16A7	Down	C1VSC2a=-0.0777814352301448	C1VSC2b=0.0169678138343248
Poly7	C1	RHOBTB1	Down	C1VSC2a=-0.275784575988592	C1VSC2b=-0.0496069253516686
Poly7	C1	AKR1B10	Down	C1VSC2a=0.109623556773263	C1VSC2b=0.103035896615543
Poly7	C1	HOMER1	Down	C1VSC2a=-0.548926154935602	C1VSC2b=-0.158392177159437
Unclass	C2a	LRP6	Up	C2aVSC2b=0.166898212055578	C2aVSC1=0.212458503315796
Unclass	C2a	NSUN6	Up	C2aVSC2b=0.117260540401303	C2aVSC1=0.162855009010489
Unclass	C2a	SLC22A3	Up	C2aVSC2b=0.166027104287195	C2aVSC1=0.171865760270335
Unclass	C2a	FTCD	Up	C2aVSC2b=0.437774883246529	C2aVSC1=0.688141119414303
Unclass	C2a	CYP2C19	Up	C2aVSC2b=0.0717403900451557	C2aVSC1=0.259004228465427
Unclass	C2a	RORA	Up	C2aVSC2b=0.412517166737289	C2aVSC1=0.458867872108107
Unclass	C2a	CYP2B7P1	Up	C2aVSC2b=0.341769525298738	C2aVSC1=0.631226579282937
Unclass	C2a	SLC20A1	Up	C2aVSC2b=-0.169233888273294	C2aVSC1=-0.202204304432974
Unclass	C2a	PROZ	Up	C2aVSC2b=0.370392477247671	C2aVSC1=0.607221594195143
Unclass	C2a	RNF125	Up	C2aVSC2b=0.250436227240096	C2aVSC1=0.414340465873846
Unclass	C2a	LPA	Up	C2aVSC2b=0.220767355959856	C2aVSC1=0.455249567667865
Unclass	C2a	HGFAC	Up	C2aVSC2b=0.210687655957913	C2aVSC1=0.447839847040545
Unclass	C2a	CYP2A7	Up	C2aVSC2b=0.542459970651303	C2aVSC1=1.0350599188119
Unclass	C2a	FOSB	Up	C2aVSC2b=0.229927721472986	C2aVSC1=0.271354195887792
Unclass	C2a	EGR1	Up	C2aVSC2b=0.0800664005388372	C2aVSC1=0.129507453704837
Unclass	C2a	BHMT	Up	C2aVSC2b=0.475347689874952	C2aVSC1=1.12297074030358
Unclass	C2a	CYP4A11	Up	C2aVSC2b=0.604673017922168	C2aVSC1=1.24152766447163
Unclass	C2a	GLS2	Up	C2aVSC2b=0.403529236161115	C2aVSC1=0.804138310762544
Unclass	C2a	FCN3	Up	C2aVSC2b=0.38159868641669	C2aVSC1=0.462600721368979
Unclass	C2a	TNFSF14	Up	C2aVSC2b=-0.243317677796863	C2aVSC1=0.280913188814522
Unclass	C2a	CDK4	Down	C2aVSC2b=0.422859438149001	C2aVSC1=0.605014904264748
Unclass	C2a	RPS16	Down	C2aVSC2b=0.247880993684446	C2aVSC1=0.619562784656297
Unclass	C2a	HBXIP	Down	C2aVSC2b=-0.166845320589574	C2aVSC1=-0.238051854964528
Unclass	C2a	SNRPD2	Down	C2aVSC2b=0.199277027864408	C2aVSC1=0.536441746125333
Unclass	C2a	STOML2	Down	C2aVSC2b=0.00412803664583691	C2aVSC1=0.0642534832808026
Unclass	C2a	NUP37	Down	C2aVSC2b=0.258086668930314	C2aVSC1=0.410834048784905
Unclass	C2a	MRPS12	Down	C2aVSC2b=0.0352075899051039	C2aVSC1=0.0110254993980719
Unclass	C2a	HAT1	Down	C2aVSC2b=0.0825211477640619	C2aVSC1=0.190786237697288
Unclass	C2a	VAMP3	Down	C2aVSC2b=-0.107119014321024	C2aVSC1=-0.316734043405265
Unclass	C2a	PSMD10	Down	C2aVSC2b=0.0926956549371407	C2aVSC1=0.097260545493144
Unclass	C2a	PGK1	Down	C2aVSC2b=0.0323516477648185	C2aVSC1=-0.0840657572486311
Unclass	C2a	SLC25A5	Down	C2aVSC2b=0.0480500562684407	C2aVSC1=-0.0582809286200812
Unclass	C2a	DAD1	Down	C2aVSC2b=-0.0697155018596965	C2aVSC1=-0.101027348948603
Unclass	C2a	XRCC5	Down	C2aVSC2b=-0.10160968740214	C2aVSC1=0.0906998011703615
Unclass	C2a	UBE2E3	Down	C2aVSC2b=0.150231229747675	C2aVSC1=0.428545803889944
Unclass	C2a	POLE3	Down	C2aVSC2b=0.0872786278824333	C2aVSC1=0.171790395447588
Unclass	C2a	UXT	Down	C2aVSC2b=-0.116591468171077	C2aVSC1=-0.198628008279369
Unclass	C2a	CAPZA2	Down	C2aVSC2b=-0.07410589513409	C2aVSC1=-0.0357012764329293
Unclass	C2a	CAB39	Down	C2aVSC2b=0.0597189812695526	C2aVSC1=0.0267378245751302
Unclass	C2a	NDUFA4	Down	C2aVSC2b=-0.307692397348277	C2aVSC1=-0.49038697402804
Unclass	C2a	ARPC1A	Down	C2aVSC2b=-0.00203725175976803	C2aVSC1=-0.0559619289220114
Unclass	C2a	RFC3	Down	C2aVSC2b=0.033620903252204	C2aVSC1=0.148424672054331
Unclass	C2a	CCT2	Down	C2aVSC2b=0.194821872838162	C2aVSC1=0.28926190715197
Unclass	C2a	ILF2	Down	C2aVSC2b=0.264307152659735	C2aVSC1=0.341273152547488
Unclass	C2a	CCT4	Down	C2aVSC2b=0.280685120766879	C2aVSC1=0.377332937507676
Unclass	C2a	SELT	Down	C2aVSC2b=-0.125162066126938	C2aVSC1=-0.312080511054461
Unclass	C2a	ME2	Down	C2aVSC2b=0.0377383876448816	C2aVSC1=-0.00801969689211884
Unclass	C2a	NUP205	Down	C2aVSC2b=0.229223991253638	C2aVSC1=0.513286062584619
Unclass	C2a	MSH2	Down	C2aVSC2b=0.122146836871661	C2aVSC1=0.290712835564405
Unclass	C2a	SNX2	Down	C2aVSC2b=-0.0454220206681809	C2aVSC1=-0.279247414757109
Unclass	C2a	RAE1	Down	C2aVSC2b=0.186117826627802	C2aVSC1=0.278761914992037
Unclass	C2a	SEC23B	Down	C2aVSC2b=0.159481515774011	C2aVSC1=0.197091340291627
Unclass	C2a	UQCRFS1	Down	C2aVSC2b=0.0307788608499291	C2aVSC1=-0.115510451318329
Unclass	C2a	CLNS1A	Down	C2aVSC2b=0.278489630595412	C2aVSC1=0.398234481373105
Unclass	C2a	COPS3	Down	C2aVSC2b=-0.0222857058557874	C2aVSC1=0.258592755745811
Unclass	C2a	VBP1	Down	C2aVSC2b=0.259184043031786	C2aVSC1=0.242334488104955
Unclass	C2a	MAPRE1	Down	C2aVSC2b=0.454854235804706	C2aVSC1=0.822657044933164
Unclass	C2a	DPM1	Down	C2aVSC2b=0.0878387135213362	C2aVSC1=0.0776402546457101
Unclass	C2a	NONO	Down	C2aVSC2b=0.177017846929704	C2aVSC1=0.227736028345642
Unclass	C2a	RHOA	Down	C2aVSC2b=0.0133241086674465	C2aVSC1=-0.099951249359313
Unclass	C2a	CHCHD2	Down	C2aVSC2b=-0.0923997061263785	C2aVSC1=-0.0386061012897258
Unclass	C2a	WDR61	Down	C2aVSC2b=-0.0905192706696421	C2aVSC1=-0.172441125857632
Unclass	C2a	MRPL44	Down	C2aVSC2b=-0.128531557264877	C2aVSC1=-0.0827849883213402
Unclass	C2a	SNRPD1	Down	C2aVSC2b=0.466103223468607	C2aVSC1=0.83597972246591
Unclass	C2a	PSMD8	Down	C2aVSC2b=0.0423447831988487	C2aVSC1=-0.104871212068983
Unclass	C2a	HSPA8	Down	C2aVSC2b=0.120474644320282	C2aVSC1=0.0209933143898755
Unclass	C2a	PIGF	Down	C2aVSC2b=-0.0964504839860395	C2aVSC1=-0.195141596574202
Unclass	C2a	SYPL1	Down	C2aVSC2b=-0.113576976624317	C2aVSC1=-0.389992285807357
Unclass	C2a	RFC5	Down	C2aVSC2b=0.023860226383495	C2aVSC1=0.207065845461008
Unclass	C2a	PSMA5	Down	C2aVSC2b=-0.0635422267180044	C2aVSC1=-0.263773963052446
Unclass	C2a	ACTR6	Down	C2aVSC2b=0.0686681210711095	C2aVSC1=0.109342920571342
Unclass	C2a	SEC61A1	Down	C2aVSC2b=0.230308631833241	C2aVSC1=0.189908528451926
Unclass	C2a	BAX	Down	C2aVSC2b=0.156128343432106	C2aVSC1=0.376117080247557
Unclass	C2a	RFC4	Down	C2aVSC2b=0.2974337568729	C2aVSC1=0.532939950662681
Unclass	C2a	GNB2L1	Down	C2aVSC2b=0.331615821551079	C2aVSC1=0.525834107448147
Unclass	C2a	PSMC3	Down	C2aVSC2b=-0.140872362182576	C2aVSC1=-0.431695555550833
Unclass	C2a	TMEM50A	Down	C2aVSC2b=-0.0775694277315879	C2aVSC1=-0.143265891740429
Unclass	C2a	SLC39A6	Down	C2aVSC2b=0.249118490508597	C2aVSC1=0.391103308445947
Unclass	C2a	PDIA6	Down	C2aVSC2b=0.11830420042727	C2aVSC1=0.194589877043604
Unclass	C2a	RNF141	Down	C2aVSC2b=-0.0823981555955802	C2aVSC1=-0.0388294872811722
Unclass	C2a	PRPS1	Down	C2aVSC2b=-0.237302458085585	C2aVSC1=-0.340674653343545
Unclass	C2a	DCTN3	Down	C2aVSC2b=-0.18369417185675	C2aVSC1=-0.324062426995283
Unclass	C2a	H2AFZ	Down	C2aVSC2b=0.200539148741264	C2aVSC1=0.450891865448624
Unclass	C2a	RNASEH2A	Down	C2aVSC2b=0.165095571519104	C2aVSC1=0.323508779742159
Unclass	C2a	RCN2	Down	C2aVSC2b=0.214937935955186	C2aVSC1=0.38907434668095
Unclass	C2a	MRPL39	Down	C2aVSC2b=-0.288150536854017	C2aVSC1=-0.281209471355031
Unclass	C2a	LSM2	Down	C2aVSC2b=0.0698235342435081	C2aVSC1=0.264677359783235
Unclass	C2a	CNN3	Down	C2aVSC2b=-0.308335034993658	C2aVSC1=-0.586789168667631
Unclass	C2a	RAN	Down	C2aVSC2b=0.288126231041328	C2aVSC1=0.668788643119261
Unclass	C2a	DBI	Down	C2aVSC2b=-0.0329518884002723	C2aVSC1=-0.103165005970302
Unclass	C2a	MRPL42	Down	C2aVSC2b=0.114482968867925	C2aVSC1=0.16429033603552
Unclass	C2a	NUDT21	Down	C2aVSC2b=-0.0652586367314599	C2aVSC1=0.0296123436863685
Unclass	C2a	NEU1	Down	C2aVSC2b=0.138152401691529	C2aVSC1=0.173257461553774
Unclass	C2a	RPL7A	Down	C2aVSC2b=0.418513755611192	C2aVSC1=0.737919738205993
Unclass	C2a	ATF1	Down	C2aVSC2b=0.0345831689007477	C2aVSC1=0.157856323334498
Unclass	C2a	VDAC3	Down	C2aVSC2b=-0.0450298676734627	C2aVSC1=-0.148972660635214
Unclass	C2a	PCNA	Down	C2aVSC2b=0.0588410815250263	C2aVSC1=0.138258481794494
Unclass	C2a	PGD	Down	C2aVSC2b=0.123674646165016	C2aVSC1=0.133336121905696
Unclass	C2a	RPA3	Down	C2aVSC2b=-0.245740307401412	C2aVSC1=-0.283043635146715
Unclass	C2a	G3BP2	Down	C2aVSC2b=-0.0959193555397051	C2aVSC1=0.0424934562043543
Unclass	C2a	CTNNAL1	Down	C2aVSC2b=0.189637574822002	C2aVSC1=0.246506969784144
Unclass	C2a	PSMA2	Down	C2aVSC2b=-0.319369469265521	C2aVSC1=-0.50469651496511
Unclass	C2a	ATP6V0D1	Down	C2aVSC2b=-0.0534473440878789	C2aVSC1=-0.280226311242139
Unclass	C2a	C1QBP	Down	C2aVSC2b=0.0970663503399735	C2aVSC1=0.114193004639444
Unclass	C2a	TM9SF2	Down	C2aVSC2b=-0.0351358543576462	C2aVSC1=-0.19142108689283
Unclass	C2a	MCTS1	Down	C2aVSC2b=-0.0812113702298543	C2aVSC1=-0.325251989083855
Unclass	C2a	NFYC	Down	C2aVSC2b=-0.0350173268082292	C2aVSC1=-0.191545122244875
Unclass	C2a	ATP1A1	Down	C2aVSC2b=0.228310180104914	C2aVSC1=0.239211049614917
Unclass	C2a	SCAMP3	Down	C2aVSC2b=0.280140556857117	C2aVSC1=-0.0105752720630157
Unclass	C2a	FEN1	Down	C2aVSC2b=0.222149733386007	C2aVSC1=0.505901395388134
Unclass	C2a	C1GALT1C1	Down	C2aVSC2b=-0.0435988663831956	C2aVSC1=-0.013819808300312
Unclass	C2a	YAP1	Down	C2aVSC2b=0.0283066444499928	C2aVSC1=0.0755006877966096
Unclass	C2a	PRDX4	Down	C2aVSC2b=0.0142397135318674	C2aVSC1=-0.131081212893357
Unclass	C2a	ATIC	Down	C2aVSC2b=0.392174332394494	C2aVSC1=0.658813068995955
Unclass	C2a	DNAJA1	Down	C2aVSC2b=-0.0545491478196468	C2aVSC1=-0.0966473011981013
Unclass	C2a	IMPA2	Down	C2aVSC2b=0.129218271911809	C2aVSC1=-0.120721589106744
Unclass	C2a	CITED2	Down	C2aVSC2b=-0.114507515787049	C2aVSC1=-0.192877028842825
Unclass	C2a	TYMS	Down	C2aVSC2b=0.167890409702493	C2aVSC1=0.443534172771074
Unclass	C2a	CMAS	Down	C2aVSC2b=-0.0731099071845104	C2aVSC1=-0.202895826939857
Unclass	C2a	CDKN3	Down	C2aVSC2b=0.222966119700731	C2aVSC1=0.327127869423546
Unclass	C2a	KIAA0196	Down	C2aVSC2b=0.0584028485832199	C2aVSC1=0.0374365339565862
Unclass	C2a	GTF2I	Down	C2aVSC2b=-0.0572920691250908	C2aVSC1=-0.0281173981136453
Unclass	C2a	TSPAN6	Down	C2aVSC2b=-0.0163104845878405	C2aVSC1=-0.311137013754645
Unclass	C2a	SNX7	Down	C2aVSC2b=0.179242515526293	C2aVSC1=0.163437736363998
Unclass	C2a	MRPL13	Down	C2aVSC2b=0.0783464166589362	C2aVSC1=0.0268901579346192
Unclass	C2a	HIST1H2BH	Down	C2aVSC2b=-0.167941308645031	C2aVSC1=-0.0441789095528052
Unclass	C2a	PRKAB1	Down	C2aVSC2b=-0.0511579299932351	C2aVSC1=-0.106761840447519
Unclass	C2a	TPD52L1	Down	C2aVSC2b=-0.1758428380204	C2aVSC1=-0.329261366181166
Unclass	C2a	MAD2L1	Down	C2aVSC2b=0.266608202145896	C2aVSC1=0.648825984723245
Unclass	C2a	GMNN	Down	C2aVSC2b=0.196408506599708	C2aVSC1=0.460747349835589
Unclass	C2a	PBK	Down	C2aVSC2b=0.193393332801782	C2aVSC1=0.32011198846817
Unclass	C2a	COPA	Down	C2aVSC2b=0.0696602159345972	C2aVSC1=-0.095091082752388
Unclass	C2a	C1orf112	Down	C2aVSC2b=0.0989998960175024	C2aVSC1=0.246668614448623
Unclass	C2a	S100A10	Down	C2aVSC2b=0.0133288983051883	C2aVSC1=-0.0710498284071193
Unclass	C2a	E2F5	Down	C2aVSC2b=0.144737849757851	C2aVSC1=0.480343895256589
Unclass	C2a	WARS	Down	C2aVSC2b=0.103049111124021	C2aVSC1=0.120624855622311
Unclass	C2a	FCER1G	Down	C2aVSC2b=0.230191372727705	C2aVSC1=0.15236100772076
Unclass	C2a	GJA1	Down	C2aVSC2b=0.0999278349613949	C2aVSC1=0.129810717567219
Unclass	C2a	FKBP11	Down	C2aVSC2b=0.202494652429391	C2aVSC1=0.12719525003753
Unclass	C2a	STIP1	Down	C2aVSC2b=0.210011628681533	C2aVSC1=0.12697263323494
Unclass	C2a	ABHD6	Down	C2aVSC2b=-0.418274472141551	C2aVSC1=-0.82685267120219
Unclass	C2a	ADH5	Down	C2aVSC2b=-0.182757818007509	C2aVSC1=-0.30000404113091
Unclass	C2a	RAD51AP1	Down	C2aVSC2b=0.216453190327109	C2aVSC1=0.577892873784587
Unclass	C2a	CCNB2	Down	C2aVSC2b=0.40114656349787	C2aVSC1=0.626950572267416
Unclass	C2a	MAGED1	Down	C2aVSC2b=0.361372053099651	C2aVSC1=0.452377061439601
Unclass	C2a	GLUD2	Down	C2aVSC2b=0.279109364998593	C2aVSC1=0.0932841748867064
Unclass	C2a	POLE2	Down	C2aVSC2b=0.108149138025881	C2aVSC1=0.330597311121798
Unclass	C2a	DNAJB9	Down	C2aVSC2b=-0.240644103887158	C2aVSC1=-0.483605099281153
Unclass	C2a	BAG2	Down	C2aVSC2b=0.0865994991741026	C2aVSC1=0.0255756965955132
Unclass	C2a	TYROBP	Down	C2aVSC2b=0.0859360308402131	C2aVSC1=0.103235364201591
Unclass	C2a	LYZ	Down	C2aVSC2b=0.314753623196104	C2aVSC1=0.326972755716329
Unclass	C2a	ECT2	Down	C2aVSC2b=0.407757535322286	C2aVSC1=0.660672610333046
Unclass	C2a	GNAI1	Down	C2aVSC2b=-0.111489309213589	C2aVSC1=-0.216075940606969
Unclass	C2a	SLC29A1	Down	C2aVSC2b=-0.0671469517826202	C2aVSC1=-0.224400533618411
Unclass	C2a	ALDOA	Down	C2aVSC2b=0.194171409848216	C2aVSC1=0.437503742321945
Unclass	C2a	TPX2	Down	C2aVSC2b=0.271553221797968	C2aVSC1=0.527421696998903
Unclass	C2b	LRP6	Up	C2bVSC2a=-0.166898212055578	C2bVSC1=0.0498404353453634
Unclass	C2b	NSUN6	Up	C2bVSC2a=-0.117260540401303	C2bVSC1=0.0419280587738017
Unclass	C2b	SLC22A3	Up	C2bVSC2a=-0.166027104287195	C2bVSC1=0.0111317325501332
Unclass	C2b	FTCD	Up	C2bVSC2a=-0.437774883246529	C2bVSC1=0.296344935082882
Unclass	C2b	CYP2C19	Up	C2bVSC2a=-0.0717403900451557	C2bVSC1=0.186006756373247
Unclass	C2b	RORA	Up	C2bVSC2a=-0.412517166737289	C2bVSC1=0.0606310865366214
Unclass	C2b	CYP2B7P1	Up	C2bVSC2a=-0.341769525298738	C2bVSC1=0.305806699070815
Unclass	C2b	SLC20A1	Up	C2bVSC2a=0.169233888273294	C2bVSC1=-0.0628403633873146
Unclass	C2b	PROZ	Up	C2bVSC2a=-0.370392477247671	C2bVSC1=0.264491735685721
Unclass	C2b	RNF125	Up	C2bVSC2a=-0.250436227240096	C2bVSC1=0.187962819514269
Unclass	C2b	LPA	Up	C2bVSC2a=-0.220767355959856	C2bVSC1=0.202527052235675
Unclass	C2b	HGFAC	Up	C2bVSC2a=-0.210687655957913	C2bVSC1=0.209577801988956
Unclass	C2b	CYP2A7	Up	C2bVSC2a=-0.542459970651303	C2bVSC1=0.509294322304228
Unclass	C2b	FOSB	Up	C2bVSC2a=-0.229927721472986	C2bVSC1=0.0340665961203055
Unclass	C2b	EGR1	Up	C2bVSC2a=-0.0800664005388372	C2bVSC1=0.0537585506324295
Unclass	C2b	BHMT	Up	C2bVSC2a=-0.475347689874952	C2bVSC1=0.622253207901342
Unclass	C2b	CYP4A11	Up	C2bVSC2a=-0.604673017922168	C2bVSC1=0.626984767815716
Unclass	C2b	GLS2	Up	C2bVSC2a=-0.403529236161115	C2bVSC1=0.381636928457007
Unclass	C2b	FCN3	Up	C2bVSC2a=-0.38159868641669	C2bVSC1=0.066436225347844
Unclass	C2b	TNFSF14	Up	C2bVSC2a=0.243317677796863	C2bVSC1=0.522773443867212
Unclass	C2b	CDK4	Down	C2bVSC2a=-0.422859438149001	C2bVSC1=0.236113480675944
Unclass	C2b	RPS16	Down	C2bVSC2a=-0.247880993684446	C2bVSC1=0.301049573355473
Unclass	C2b	HBXIP	Down	C2bVSC2a=0.166845320589574	C2bVSC1=-0.0574192717093787
Unclass	C2b	SNRPD2	Down	C2bVSC2a=-0.199277027864408	C2bVSC1=0.35027382628244
Unclass	C2b	STOML2	Down	C2bVSC2a=-0.00412803664583691	C2bVSC1=0.0619124710006929
Unclass	C2b	NUP37	Down	C2bVSC2a=-0.258086668930314	C2bVSC1=0.162228407678469
Unclass	C2b	MRPS12	Down	C2bVSC2a=-0.0352075899051039	C2bVSC1=-0.0211435408177708
Unclass	C2b	HAT1	Down	C2bVSC2a=-0.0825211477640619	C2bVSC1=0.112594121526648
Unclass	C2b	VAMP3	Down	C2bVSC2a=0.107119014321024	C2bVSC1=-0.233685018467783
Unclass	C2b	PSMD10	Down	C2bVSC2a=-0.0926956549371407	C2bVSC1=0.00511890557333669
Unclass	C2b	PGK1	Down	C2bVSC2a=-0.0323516477648185	C2bVSC1=-0.111053970022195
Unclass	C2b	SLC25A5	Down	C2bVSC2a=-0.0480500562684407	C2bVSC1=-0.10623189744025
Unclass	C2b	DAD1	Down	C2bVSC2a=0.0697155018596965	C2bVSC1=-0.0283324674480473
Unclass	C2b	XRCC5	Down	C2bVSC2a=0.10160968740214	C2bVSC1=0.180783054042709
Unclass	C2b	UBE2E3	Down	C2bVSC2a=-0.150231229747675	C2bVSC1=0.24923198799789
Unclass	C2b	POLE3	Down	C2bVSC2a=-0.0872786278824333	C2bVSC1=0.085402667907012
Unclass	C2b	UXT	Down	C2bVSC2a=0.116591468171077	C2bVSC1=-0.0798395199366261
Unclass	C2b	CAPZA2	Down	C2bVSC2a=0.07410589513409	C2bVSC1=0.0258214207159177
Unclass	C2b	CAB39	Down	C2bVSC2a=-0.0597189812695526	C2bVSC1=-0.0242760300342083
Unclass	C2b	NDUFA4	Down	C2bVSC2a=0.307692397348277	C2bVSC1=-0.159166605033278
Unclass	C2b	ARPC1A	Down	C2bVSC2a=0.00203725175976803	C2bVSC1=-0.052003580979193
Unclass	C2b	RFC3	Down	C2bVSC2a=-0.033620903252204	C2bVSC1=0.114804398566178
Unclass	C2b	CCT2	Down	C2bVSC2a=-0.194821872838162	C2bVSC1=0.0896092296240844
Unclass	C2b	ILF2	Down	C2bVSC2a=-0.264307152659735	C2bVSC1=0.105546616797601
Unclass	C2b	CCT4	Down	C2bVSC2a=-0.280685120766879	C2bVSC1=0.121904468011844
Unclass	C2b	SELT	Down	C2bVSC2a=0.125162066126938	C2bVSC1=-0.177389029049471
Unclass	C2b	ME2	Down	C2bVSC2a=-0.0377383876448816	C2bVSC1=-0.0430746856469066
[truncated: 283 more rows]
