# Supplementary material for: IMP2/p62 induces genomic instability and an aggressive hepatocellular carcinoma phenotype
Source: Cell Death Dis. 2015 Oct 1;6(10):e1894–. doi: 10.1038/cddis.2015.241 (PMC4632283; doi:10.1038/cddis.2015.241)
Supplement: Supplementary Table S7 [file cddis2015241x4.xlsx]

## Sheet: Tabelle1
Table S7 Genes of aberrant loci in p62 transgenic mice and corresponding human loci
Gene ID	Gene	locus ID	Chromosome	Strand	Start	End	cds start	cds end	Gain/loss	Start	End	Mutations in Cosmic	Corresponding human loci
NM_009869	Cdh9	713	15	1	16778100	16856777	16778100	16856242	Gain	13418355	25323753	333	Chr5p15.1-14.1
NR_045711	4921515E04Rik	90	15	0	18078136	18369627	18369627	18369627	Gain	13418355	25323753
NM_009865	Cdh10	11	15	1	18820328	19014234	18899588	19013682	Gain	13418355	25323753	408
NM_022816	Acot10	742	15	0	20665213	20666750	20665333	20666653	Gain	13418355	25323753
NM_001008420	Cdh12	93	15	1	21111451	21589533	21237680	21586481	Gain	13418355	25323753	255
NM_001165971	Gm5803	758	15	0	22713819	22714984	22713867	22714830	Gain	13418355	25323753
NM_001081299	Cdh18	11	15	1	23036462	23474418	23173701	23474418	Gain	13418355	25323753	317
NM_011766	Zfpm2	13	15	1	40655041	41104592	40655543	41103576	Gain	40876676	52147101	254	Chr8q23.1-23.3
NM_001130166	Oxr1	112	15	1	41447481	41861047	41535704	41859293	Gain	40876676	52147101	81
NM_001130165	Oxr1	112	15	1	41789033	41861047	41789033	41859293	Gain	40876676	52147101	81
NM_130885	Oxr1	112	15	1	41789514	41861047	41797517	41859293	Gain	40876676	52147101	81
NM_001130163	Oxr1	112	15	1	41789514	41861047	41797517	41859293	Gain	40876676	52147101	81
NM_001130164	Oxr1	904	15	1	41830957	41861047	41831063	41859293	Gain	40876676	52147101	81
NM_175456	Abra	904	15	0	41865292	41869720	41865874	41869668	Gain	40876676	52147101	63
NM_001286062	Angpt1	113	15	0	42424666	42676977	42426969	42676461	Gain	40876676	52147101	131
NM_009640	Angpt1	113	15	0	42424666	42676977	42426969	42676461	Gain	40876676	52147101	131
NM_172815	Rspo2	114	15	0	43020794	43170818	43022526	43169824	Gain	40876676	52147101	70
NM_008388	Eif3e	114	15	0	43250039	43282736	43250198	43282692	Gain	40876676	52147101	79
NR_046064	Gm10373	916	15	0	43430942	43477036	43477036	43477036	Gain	40876676	52147101
NM_025736	Emc2	114	15	1	43477228	43527777	43477285	43527483	Gain	40876676	52147101
NM_175502	Tmem74	919	15	0	43866694	43870029	43866727	43867645	Gain	40876676	52147101	77
NM_013696	Trhr	922	15	1	44196134	44235912	44197085	44233467	Gain	40876676	52147101	79
NM_026149	Nudcd1	923	15	0	44375226	44428307	44376393	44427776	Gain	40876676	52147101	67
NM_001113554	Nudcd1	923	15	0	44375226	44428307	44376393	44427776	Gain	40876676	52147101	67
NM_175009	Eny2	115	15	1	44428110	44437685	44428236	44435688	Gain	40876676	52147101	11
NM_138674	Pkhd1l1	115	15	1	44457552	44597135	44457552	44597135	Gain	40876676	52147101	577
NM_019480	Ebag9	925	15	1	44619640	44641026	44624457	44640422	Gain	40876676	52147101	25
NM_176998	Sybu	115	15	0	44671855	44788063	44672546	44787906	Gain	40876676	52147101	83
NM_178765	Sybu	115	15	0	44671855	44752458	44672546	44748332	Gain	40876676	52147101	83
NM_001285841	Sybu	115	15	0	44671855	44706488	44672546	44677650	Gain	40876676	52147101	83
NM_001285843	Sybu	115	15	0	44671855	44706488	44672546	44706393	Gain	40876676	52147101	83
NM_001285844	Sybu	115	15	0	44671855	44706488	44672546	44706393	Gain	40876676	52147101	83
NM_001285840	Sybu	115	15	0	44671855	44748672	44672546	44748332	Gain	40876676	52147101	83
NM_001285842	Sybu	115	15	0	44671855	44706488	44672546	44677650	Gain	40876676	52147101	83
NM_001032727	Sybu	115	15	0	44671855	44788063	44672546	44787613	Gain	40876676	52147101	83
NR_040309	2310069G16Rik	926	15	1	44787762	44805829	44805829	44805829	Gain	40876676	52147101
NR_033609	A930017M01Rik	927	15	1	44881393	44884743	44884743	44884743	Gain	40876676	52147101
NM_026200	Kcnv1	929	15	0	45106283	45114934	45108973	45114640	Gain	40876676	52147101	111
NR_045509	1700022A22Rik	938	15	1	46324584	46373899	46373899	46373899	Gain	40876676	52147101
NR_040451	4930523O13Rik	939	15	0	46435865	46496179	46496179	46496179	Gain	40876676	52147101
NR_045811	4930548G14Rik	940	15	1	46623304	46639858	46639858	46639858	Gain	40876676	52147101
NM_001081391	Csmd3	14	15	0	47580637	48791989	47582450	48791904	Gain	40876676	52147101	1429
NM_032000	Trps1	121	15	0	50654758	50890041	50660674	50846940	Gain	40876676	52147101	305
NR_035444	Mir1907	973	15	0	50889024	50889114	50889114	50889114	Gain	40876676	52147101
NR_045092	Gm19303	15	15	0	51231639	51395610	51395610	51395610	Gain	40876676	52147101
NM_080635	Eif3h	980	15	0	51786562	51865461	51786727	51865457	Gain	40876676	52147101	30
NM_030132	Utp23	980	15	1	51877440	51884622	51877522	51882537	Gain	40876676	52147101	30
NM_009009	Rad21	981	15	0	51962603	51991760	51964055	51982672	Gain	40876676	52147101	105
NM_175503	Aard	982	15	1	52040106	52045722	52040182	52044954	Gain	40876676	52147101
NM_007982	Ptk2	17	15	0	73205104	73423191	73206047	73343327	Loss	73259548	91185300	116
NM_001130409	Ptk2	17	15	0	73215556	73423191	73215936	73343327	Loss	73259548	91185300	116
NM_001081066	Dennd3	143	15	1	73512559	73572242	73512745	73570954	Loss	73259548	91185300	141
NM_001168255	Slc45a4	1146	15	0	73580290	73596526	73581764	73587575	Loss	73259548	91185300	83
NM_001033219	Slc45a4	1146	15	0	73580290	73624744	73581764	73605685	Loss	73259548	91185300	83
NM_173365	Gpr20	1147	15	0	73694606	73707505	73695461	73696538	Loss	73259548	91185300	48
NM_001166390	Ptp4a3	1147	15	1	73723144	73758766	73723467	73756914	Loss	73259548	91185300	24
NM_001166389	Ptp4a3	1147	15	1	73723144	73758766	73751922	73756914	Loss	73259548	91185300	24
NM_001166388	Ptp4a3	1147	15	1	73724929	73758766	73751922	73756914	Loss	73259548	91185300	24
NM_008975	Ptp4a3	1147	15	1	73748025	73758766	73751922	73756914	Loss	73259548	91185300	24
NM_001033365	Mroh5	143	15	0	73786935	73839671	73787705	73819319	Loss	73259548	91185300
NM_174991	Bai1	144	15	1	74516195	74589464	74529156	74588884	Loss	73259548	91185300	164
NM_001177437	Mroh4	1154	15	0	74606027	74636318	74606110	74629443	Loss	73259548	91185300
NM_018790	Arc	1154	15	0	74669080	74672570	74671181	74672372	Loss	73259548	91185300	41
NM_001276684	Arc	1154	15	0	74669080	74672570	74671181	74672372	Loss	73259548	91185300	41
NM_008415	Jrk	1154	15	0	74702411	74709322	74705760	74707434	Loss	73259548	91185300
NR_033197	4933427E11Rik	1154	15	1	74709160	74710374	74710374	74710374	Loss	73259548	91185300
NM_028216	Psca	1155	15	1	74714838	74717065	74714854	74716597	Loss	73259548	91185300	10
NM_198607	Them6	1155	15	1	74721233	74724373	74721294	74723570	Loss	73259548	91185300
NM_020519	Slurp1	1155	15	0	74726643	74728026	74726807	74727998	Loss	73259548	91185300	17
NM_026671	Lypd2	1155	15	0	74732251	74734313	74732333	74734287	Loss	73259548	91185300	18
NM_001081961	2300005B03Rik	1155	15	0	74742838	74746687	74742996	74746675	Loss	73259548	91185300
NM_011838	Lynx1	1155	15	0	74747855	74752979	74751230	74751906	Loss	73259548	91185300	18
NM_010742	Ly6d	1155	15	0	74762055	74763567	74762355	74763560	Loss	73259548	91185300	10
NR_027837	D730001G18Rik	1155	15	0	74770907	74778859	74778859	74778859	Loss	73259548	91185300
NR_027836	D730001G18Rik	1155	15	0	74770907	74778859	74778859	74778859	Loss	73259548	91185300
NM_029627	Ly6k	1155	15	0	74796873	74799968	74796963	74799476	Loss	73259548	91185300	27
NM_001177524	Gml	1155	15	0	74813454	74818815	74813603	74817199	Loss	73259548	91185300	37
NM_010416	Hemt1	1155	15	1	74819075	74824436	74820566	74824289	Loss	73259548	91185300
NM_001033229	Cyp11b1	1155	15	0	74834891	74841643	74835752	74841612	Loss	73259548	91185300	138
NM_009991	Cyp11b2	1156	15	0	74851009	74856318	74851038	74856231	Loss	73259548	91185300	113
NM_025929	2010109I03Rik	1156	15	0	74878335	74881704	74879847	74881665	Loss	73259548	91185300
NM_001164038	Ly6e	1156	15	1	74955050	74959905	74957807	74958713	Loss	73259548	91185300	10
NM_001164037	Ly6e	1156	15	1	74955050	74959905	74957807	74958713	Loss	73259548	91185300	10
NM_001164039	Ly6e	1156	15	1	74955050	74959905	74957807	74958713	Loss	73259548	91185300	10
NM_001164036	Ly6e	1156	15	1	74955070	74959905	74957807	74958713	Loss	73259548	91185300	10
NM_008529	Ly6e	1156	15	1	74955070	74959905	74957807	74958713	Loss	73259548	91185300	10
NM_001164040	Ly6e	1156	15	1	74955105	74959905	74957807	74958713	Loss	73259548	91185300	10
NM_020498	Ly6i	1157	15	0	74979811	74983430	74979913	74983059	Loss	73259548	91185300
NM_001271419	Ly6a	1157	15	0	74994876	74998031	74995261	74997604	Loss	73259548	91185300
NM_001271446	Ly6a	1157	15	0	74994876	74998031	74995261	74997604	Loss	73259548	91185300
NM_010738	Ly6a	1157	15	0	74994876	74998031	74995261	74997604	Loss	73259548	91185300
NM_001271417	Ly6a	1157	15	0	74994876	74998031	74995261	74997604	Loss	73259548	91185300
NM_001271416	Ly6a	1157	15	0	74994876	74998031	74995261	74997604	Loss	73259548	91185300
NM_001271418	Ly6a	1157	15	0	74994876	74998031	74995261	74997604	Loss	73259548	91185300
NM_001252056	Ly6c1	1157	15	0	75044017	75048837	75044325	75048511	Loss	73259548	91185300
NM_010741	Ly6c1	1157	15	0	75045014	75048837	75045401	75048511	Loss	73259548	91185300
NM_001252055	Ly6c1	1157	15	0	75045014	75048837	75045401	75048511	Loss	73259548	91185300
NM_001252058	Ly6c1	1157	15	0	75045472	75048663	75045781	75048511	Loss	73259548	91185300
NM_001252057	Ly6c1	1157	15	0	75045472	75048837	75045781	75048511	Loss	73259548	91185300
NM_001099217	Ly6c2	1158	15	0	75108160	75111949	75108542	75111667	Loss	73259548	91185300
NM_008530	Ly6f	1159	15	1	75268420	75272234	75268729	75271850	Loss	73259548	91185300
NR_108041	9030619P08Rik	1160	15	0	75427605	75431829	75431829	75431829	Loss	73259548	91185300
NM_001039720	9030619P08Rik	1160	15	0	75427605	75431829	75428177	75431436	Loss	73259548	91185300
NM_001135689	Ly6h	1161	15	0	75564744	75566648	75565105	75566198	Loss	73259548	91185300	15
NM_001135688	Ly6h	1161	15	0	75564744	75566856	75565105	75566198	Loss	73259548	91185300	15
NM_011837	Ly6h	1161	15	0	75564744	75567182	75565105	75566764	Loss	73259548	91185300	15
NM_026730	Gpihbp1	1161	15	1	75596657	75598213	75596678	75598124	Loss	73259548	91185300	17
NM_011759	Zfp41	1161	15	1	75616683	75625300	75618200	75618797	Loss	73259548	91185300	26
NM_001044718	Zfp41	1161	15	1	75616683	75625300	75618200	75618797	Loss	73259548	91185300	26
NM_028404	Top1mt	1162	15	0	75657032	75678790	75657111	75678756	Loss	73259548	91185300	68
NM_001163465	Rhpn1	1162	15	1	75704287	75714419	75704393	75714225	Loss	73259548	91185300	48
NM_008164	Rhpn1	1162	15	1	75704287	75714419	75704393	75714225	Loss	73259548	91185300	48
NM_194350	Mafa	1162	15	0	75746842	75747922	75746842	75747922	Loss	73259548	91185300	12
NM_172121	Zc3h3	145	15	0	75754446	75841908	75754918	75841895	Loss	73259548	91185300	81
NM_026960	Gsdmd	1163	15	1	75862338	75867404	75863408	75867239	Loss	73259548	91185300	35
NM_001282443	Mroh6	1163	15	0	75882933	75888723	75884136	75888723	Loss	73259548	91185300
NM_172607	Naprt1	1164	15	0	75890963	75894481	75890997	75894242	Loss	73259548	91185300	31
NM_029663	Eef1d	1164	15	0	75894795	75909344	75895552	75903808	Loss	73259548	91185300	54
NM_001285432	Eef1d	1164	15	0	75894795	75909344	75895552	75901248	Loss	73259548	91185300	54
NM_023240	Eef1d	1164	15	0	75894795	75909344	75895552	75901248	Loss	73259548	91185300	54
NM_001285431	Eef1d	1164	15	0	75894795	75909556	75895552	75901248	Loss	73259548	91185300	54
NM_001285430	Eef1d	1164	15	0	75894795	75909344	75895552	75901248	Loss	73259548	91185300	54
NM_001285429	Eef1d	1164	15	0	75894795	75909556	75895552	75901248	Loss	73259548	91185300	54
NM_001285433	Eef1d	1164	15	0	75894795	75909344	75895552	75901248	Loss	73259548	91185300	54
NM_001285434	Eef1d	1164	15	0	75894795	75909344	75895552	75901248	Loss	73259548	91185300	54
NM_178646	Tigd5	1164	15	1	75909734	75914535	75909790	75911719	Loss	73259548	91185300	26
NM_025412	Pycrl	1164	15	0	75916462	75921560	75916896	75921466	Loss	73259548	91185300	16
NM_031201	Tsta3	1164	15	0	75924682	75929730	75924938	75929037	Loss	73259548	91185300	27
NM_030199	Zfp623	1164	15	1	75940951	75949400	75947196	75948696	Loss	73259548	91185300
NM_001081065	Zfp707	1164	15	1	75969184	75975865	75969393	75975275	Loss	73259548	91185300
NM_001163518	Ccdc166	1164	15	0	75979871	75982285	75981593	75982229	Loss	73259548	91185300	7
NM_146059	Ccdc166	1164	15	0	75979871	75982285	75980766	75982229	Loss	73259548	91185300	7
NM_177922	Mapk15	1164	15	1	75993768	75999153	75993859	75998964	Loss	73259548	91185300	43
NM_001168253	Fam83h	1164	15	0	76001091	76009498	76001856	76006547	Loss	73259548	91185300	89
NM_134087	Fam83h	1164	15	0	76001091	76014336	76001856	76006547	Loss	73259548	91185300	89
NM_134089	Scrib	1165	15	0	76047185	76069730	76047391	76069387	Loss	73259548	91185300	126
NR_105917	Mir6952	1165	15	0	76064827	76064888	76064888	76064888	Loss	73259548	91185300
NM_028364	Puf60	1165	15	0	76070181	76080946	76070327	76080873	Loss	73259548	91185300	34
NM_001164600	Puf60	1165	15	0	76070181	76080870	76070327	76075814	Loss	73259548	91185300	34
NM_133691	Puf60	1165	15	0	76070181	76080946	76070327	76080873	Loss	73259548	91185300	34
NM_144847	Nrbp2	1165	15	0	76085593	76090013	76087075	76089624	Loss	73259548	91185300	24
NM_144848	Eppk1	1165	15	0	76101487	76120195	76102302	76112679	Loss	73259548	91185300	241
NM_001142968	BC024139	1165	15	0	76119517	76126556	76119745	76126304	Loss	73259548	91185300	426
NM_001163549	Plec	1166	15	0	76170973	76199835	76172169	76199660	Loss	73259548	91185300	426
NM_201393	Plec	1166	15	0	76170973	76198209	76172169	76198112	Loss	73259548	91185300	426
NM_201387	Plec	1166	15	0	76170973	76208653	76172169	76192311	Loss	73259548	91185300	426
NM_011117	Plec	1166	15	0	76170973	76231378	76172169	76231372	Loss	73259548	91185300	426
NM_201392	Plec	1166	15	0	76170973	76199406	76172169	76192311	Loss	73259548	91185300	426
NM_201388	Plec	1166	15	0	76170973	76208253	76172169	76192311	Loss	73259548	91185300	426
NM_001163542	Plec	1166	15	0	76170973	76231378	76172169	76231372	Loss	73259548	91185300	426
NM_001163540	Plec	1166	15	0	76170973	76206321	76172169	76206138	Loss	73259548	91185300	426
NM_001164203	Plec	1166	15	0	76170973	76208253	76172169	76192311	Loss	73259548	91185300	426
NM_201389	Plec	1166	15	0	76170973	76206321	76172169	76206138	Loss	73259548	91185300	426
NM_201385	Plec	1166	15	0	76170973	76229497	76172169	76229442	Loss	73259548	91185300	426
NM_201386	Plec	1166	15	0	76170973	76209165	76172169	76209010	Loss	73259548	91185300	426
NM_201390	Plec	1166	15	0	76170973	76200607	76172169	76200484	Loss	73259548	91185300	426
NM_201391	Plec	1166	15	0	76170973	76199835	76172169	76199660	Loss	73259548	91185300	426
NM_201394	Plec	1166	15	0	76170973	76195710	76172169	76195535	Loss	73259548	91185300
NR_035463	Mir1942	1166	15	0	76215610	76215673	76215673	76215673	Loss	73259548	91185300
NM_001163576	Parp10	1166	15	0	76232994	76243440	76233301	76243235	Loss	73259548	91185300	66
NM_001163575	Parp10	1166	15	0	76232994	76243440	76233301	76243235	Loss	73259548	91185300	66
NM_023168	Grina	1166	15	1	76246806	76249904	76247873	76249366	Loss	73259548	91185300	27
NR_105918	Mir6953	1166	15	1	76248190	76248258	76248258	76248258	Loss	73259548	91185300
NR_045747	Gm10872	1166	15	0	76266786	76269839	76269839	76269839	Loss	73259548	91185300
NM_028852	Spatc1	145	15	1	76268088	76292572	76268171	76292493	Loss	73259548	91185300	45
NM_001195537	Smpd5	1167	15	1	76294433	76296896	76294433	76296525	Loss	73259548	91185300
NM_153122	Oplah	1167	15	0	76296602	76307245	76296634	76306645	Loss	73259548	91185300	89
NM_175399	Exosc4	1167	15	1	76327396	76330670	76327492	76329715	Loss	73259548	91185300	20
NM_010331	Gpaa1	1167	15	1	76331293	76334899	76331389	76334825	Loss	73259548	91185300	43
NM_025567	Cyc1	1167	15	1	76343522	76345934	76343563	76345759	Loss	73259548	91185300	35
NM_025340	Sharpin	1167	15	0	76347039	76351110	76347270	76350678	Loss	73259548	91185300	18
NM_001164608	Maf1	1167	15	1	76351293	76354378	76352469	76353868	Loss	73259548	91185300	17
NM_001164607	Maf1	1167	15	1	76351293	76354378	76352469	76353868	Loss	73259548	91185300	17
NM_026859	Maf1	1167	15	1	76351293	76354378	76352469	76353868	Loss	73259548	91185300	17
NM_021555	Fam203a	1167	15	1	76368897	76371411	76368955	76370684	Loss	73259548	91185300	1
NM_183099	Tssk5	1167	15	0	76371957	76374938	76372098	76374684	Loss	73259548	91185300
NM_175457	Mroh1	145	15	1	76380512	76453039	76392437	76452911	Loss	73259548	91185300
NM_001162489	Mroh1	145	15	1	76390030	76439744	76392437	76438072	Loss	73259548	91185300
NR_105919	Mir6954	1168	15	1	76433213	76433273	76433273	76433273	Loss	73259548	91185300
NM_013481	Bop1	1168	15	0	76452995	76477269	76453224	76477221	Loss	73259548	91185300	12
NM_198885	Scx	1168	15	1	76457437	76459468	76457601	76459120	Loss	73259548	91185300	35
NM_008296	Hsf1	1168	15	1	76477444	76500972	76477600	76500622	Loss	73259548	91185300	32
NM_010046	Dgat1	1168	15	0	76502014	76511818	76502235	76511781	Loss	73259548	91185300	17
NM_130893	Scrt1	1168	15	0	76516202	76522129	76518741	76521705	Loss	73259548	91185300	32
NM_013909	Fbxl6	1168	15	0	76535727	76538746	76535803	76538716	Loss	73259548	91185300
NM_029643	Slc52a2	1168	15	1	76538942	76542130	76539472	76541126	Loss	73259548	91185300
NM_172960	Adck5	1169	15	1	76576358	76595811	76576482	76595650	Loss	73259548	91185300	37
NR_073123	Adck5	1169	15	1	76576358	76595811	76595811	76595811	Loss	73259548	91185300	37
NM_053193	Cpsf1	1169	15	0	76595807	76607591	76595884	76607478	Loss	73259548	91185300	105
NM_001164173	Cpsf1	1169	15	0	76595807	76607591	76595832	76607478	Loss	73259548	91185300	105
NM_028064	Slc39a4	1169	15	0	76612382	76616852	76612534	76616761	Loss	73259548	91185300	41
NM_025842	Vps28	1169	15	0	76622087	76626027	76622232	76625170	Loss	73259548	91185300	18
NM_183091	Tonsl	1169	15	0	76626236	76639929	76626300	76639878	Loss	73259548	91185300	73
NM_019396	Cyhr1	1169	15	0	76643394	76660208	76646182	76659311	Loss	73259548	91185300	21
NM_001276321	Cyhr1	1169	15	0	76646926	76656901	76647337	76656716	Loss	73259548	91185300	21
NM_001276322	Cyhr1	1169	15	0	76658135	76660208	76658379	76659311	Loss	73259548	91185300	21
NM_180962	Cyhr1	1169	15	0	76658135	76660208	76658379	76659311	Loss	73259548	91185300	21
NM_001276335	Cyhr1	1169	15	0	76658135	76659736	76658379	76659311	Loss	73259548	91185300	21
NM_001276334	Cyhr1	1169	15	0	76658135	76659736	76658379	76659311	Loss	73259548	91185300	21
NM_001276333	Cyhr1	1169	15	0	76658135	76659736	76658379	76659311	Loss	73259548	91185300	21
NM_010630	Kifc2	1169	15	1	76660640	76668196	76660666	76667458	Loss	73259548	91185300	59
NM_007989	Foxh1	1169	15	0	76668223	76669948	76668306	76669871	Loss	73259548	91185300	20
NM_033371	Ppp1r16a	146	15	1	76671679	76694915	76690893	76694672	Loss	73259548	91185300	33
NM_182805	Gpt	1170	15	1	76696763	76699675	76696857	76699510	Loss	73259548	91185300	35
NM_027122	Mfsd3	1170	15	1	76701541	76704239	76701668	76703436	Loss	73259548	91185300	19
NM_058214	Recql4	1170	15	0	76703552	76710559	76703740	76710476	Loss	73259548	91185300	86
NM_145471	Lrrc14	1170	15	1	76710739	76715091	76712891	76714647	Loss	73259548	91185300	31
NM_198119	Lrrc24	1170	15	0	76715275	76722173	76715371	76718834	Loss	73259548	91185300	14
NM_145472	C030006K11Rik	1170	15	0	76721464	76723845	76722537	76723816	Loss	73259548	91185300
NM_176828	C030006K11Rik	1170	15	0	76721464	76723845	76723209	76723816	Loss	73259548	91185300
NM_001168288	Arhgap39	146	15	0	76723984	76818170	76724981	76765570	Loss	73259548	91185300	89
NM_198420	Arhgap39	146	15	0	76723984	76818170	76724981	76765570	Loss	73259548	91185300	89
NM_001007568	Zfp251	1171	15	0	76852140	76871435	76852992	76870682	Loss	73259548	91185300
NM_145916	Zfp7	1171	15	1	76879275	76892394	76880779	76891817	Loss	73259548	91185300
NM_025536	Commd5	1171	15	1	76899940	76901297	76900404	76901079	Loss	73259548	91185300	23
NM_012053	Rpl8	1171	15	1	76904070	76906318	76904312	76906279	Loss	73259548	91185300	30
NM_001168276	Zfp647	1171	15	0	76910369	76925448	76910850	76918010	Loss	73259548	91185300
NM_172817	Zfp647	1171	15	0	76910369	76925448	76910850	76918010	Loss	73259548	91185300
NM_054099	1110038F14Rik	1172	15	1	76948543	76950731	76948808	76950388	Loss	73259548	91185300
NM_013593	Mb	1172	15	0	77015486	77050668	77015925	77022583	Loss	73259548	91185300	4
NM_001164047	Mb	1172	15	0	77015486	77022787	77015925	77022583	Loss	73259548	91185300	4
NM_001164048	Mb	1172	15	0	77015486	77022727	77015925	77022583	Loss	73259548	91185300	4
NM_001163621	Apol6	1172	15	1	77045074	77052351	77047057	77051522	Loss	73259548	91185300	26
NM_028010	Apol6	1172	15	1	77045275	77057108	77047057	77055944	Loss	73259548	91185300	26
NM_175387	Rbfox2	146	15	0	77078989	77307053	77084151	77306543	Loss	73259548	91185300	43
NM_001110827	Rbfox2	146	15	0	77078989	77307053	77084161	77306543	Loss	73259548	91185300	43
NM_053104	Rbfox2	146	15	0	77078989	77307053	77084161	77306543	Loss	73259548	91185300	43
NM_001286419	Rbfox2	1173	15	0	77078989	77153812	77084161	77153556	Loss	73259548	91185300	43
NM_001110828	Rbfox2	1173	15	0	77078989	77153812	77084161	77153556	Loss	73259548	91185300	43
NM_001286418	Rbfox2	1173	15	0	77078989	77153812	77084161	77153556	Loss	73259548	91185300	43
NM_001110830	Rbfox2	1173	15	0	77078989	77153812	77084161	77153556	Loss	73259548	91185300	43
NM_001286417	Rbfox2	1173	15	0	77078989	77153812	77082270	77153556	Loss	73259548	91185300	43
NM_001110829	Rbfox2	1173	15	0	77078989	77153812	77084161	77153556	Loss	73259548	91185300	43
NR_108037	1700109K24Rik	1173	15	1	77084397	77096314	77096314	77096314	Loss	73259548	91185300
NM_029419	Apol7a	1175	15	0	77388216	77399110	77389003	77396242	Loss	73259548	91185300
NM_001164640	Apol7a	1175	15	0	77388216	77399110	77389003	77396242	Loss	73259548	91185300
NM_001162883	Apol9a	1175	15	0	77403788	77411080	77404232	77405663	Loss	73259548	91185300
NM_173786	Apol9a	1175	15	0	77403788	77411034	77404232	77405663	Loss	73259548	91185300
NM_001024848	Apol7b	1175	15	0	77422208	77447460	77423183	77427748	Loss	73259548	91185300
NM_177744	Apol10a	1176	15	1	77477046	77491069	77481259	77489122	Loss	73259548	91185300
NM_001177533	Apol11a	1176	15	1	77508270	77517319	77510969	77517319	Loss	73259548	91185300
NM_175391	Apol7c	1176	15	0	77524866	77533315	77525634	77530422	Loss	73259548	91185300
NR_040310	1700025B11Rik	1176	15	0	77558239	77561892	77561892	77561892	Loss	73259548	91185300
NM_177820	Apol10b	18	15	0	77584157	77596125	77584970	77592112	Loss	73259548	91185300
NR_033577	Gm8221	1177	15	1	77618967	77627398	77627398	77627398	Loss	73259548	91185300
NM_001143686	Apol11b	1177	15	0	77633950	77643286	77634864	77640583	Loss	73259548	91185300
NM_001134802	Apol7e	1177	15	1	77698888	77719288	77712317	77718313	Loss	73259548	91185300
NM_173743	Apol9b	1178	15	1	77729071	77736382	77734507	77735938	Loss	73259548	91185300
NM_001168660	Apol9b	1178	15	1	77729120	77736382	77734507	77735938	Loss	73259548	91185300
NM_001081970	Apol8	1178	15	0	77748612	77755229	77749354	77753274	Loss	73259548	91185300
NM_022410	Myh9	1178	15	0	77760584	77842175	77761898	77813212	Loss	73259548	91185300	241
NM_019913	Txn2	1179	15	0	77915050	77928994	77915743	77927954	Loss	73259548	91185300	11
NM_001168260	Foxred2	1179	15	0	77940521	77956722	77943159	77956088	Loss	73259548	91185300	52
NM_001017983	Foxred2	1179	15	0	77940521	77956722	77943159	77956088	Loss	73259548	91185300	52
NM_018749	Eif3d	1179	15	0	77958997	77970824	77959108	77968579	Loss	73259548	91185300	38
NM_007583	Cacng2	147	15	0	77993622	78119280	77995148	78118891	Loss	73259548	91185300	48
NM_025931	Ift27	1181	15	0	78159462	78174108	78159609	78173802	Loss	73259548	91185300	13
NM_013645	Pvalb	1181	15	0	78191117	78206351	78191665	78204145	Loss	73259548	91185300	13
NM_008677	Ncf4	147	15	1	78244810	78262580	78245055	78262391	Loss	73259548	91185300	40
NM_001287389	Csf2rb2	1182	15	0	78282507	78305721	78284316	78298229	Loss	73259548	91185300	123
NM_007781	Csf2rb2	1182	15	0	78282507	78305721	78284316	78298229	Loss	73259548	91185300
NR_106138	Mir7676-2	1182	15	0	78284787	78284849	78284849	78284849	Loss	73259548	91185300
NR_106137	Mir7676-1	1182	15	0	78284787	78284849	78284849	78284849	Loss	73259548	91185300
NM_007780	Csf2rb	1182	15	1	78325989	78351001	78335206	78349185	Loss	73259548	91185300
NR_106138	Mir7676-2	1182	15	1	78348598	78348660	78348660	78348660	Loss	73259548	91185300
NR_106137	Mir7676-1	1182	15	1	78348598	78348660	78348660	78348660	Loss	73259548	91185300
NM_001163613	Tex33	147	15	0	78378399	78388769	78378468	78386491	Loss	73259548	91185300	30
NM_028522	Tex33	147	15	0	78378399	78395912	78378468	78390164	Loss	73259548	91185300	30
NM_001163612	Tex33	147	15	0	78378399	78395912	78378468	78390164	Loss	73259548	91185300	30
NM_009437	Tst	1183	15	0	78399555	78405859	78399731	78405833	Loss	73259548	91185300	27
NM_001162493	Mpst	1183	15	1	78406711	78414015	78410069	78413677	Loss	73259548	91185300	14
NM_001162492	Mpst	1183	15	1	78406800	78414015	78410069	78413677	Loss	73259548	91185300	14
NM_138670	Mpst	1183	15	1	78407103	78414015	78410069	78413677	Loss	73259548	91185300	14
NM_001081367	Kctd17	1183	15	1	78428627	78439303	78428657	78438650	Loss	73259548	91185300	15
NM_027902	Tmprss6	1183	15	0	78439666	78468634	78440213	78465343	Loss	73259548	91185300	98
NM_008368	Il2rb	1183	15	0	78480548	78495066	78481475	78491849	Loss	73259548	91185300	49
NM_001204152	C1qtnf6	1184	15	0	78523345	78529651	78525176	78529523	Loss	73259548	91185300	35
NM_001204153	C1qtnf6	1184	15	0	78523345	78529651	78525176	78529523	Loss	73259548	91185300	35
NM_028331	C1qtnf6	1184	15	0	78523345	78529651	78524850	78529523	Loss	73259548	91185300	35
NM_009218	Sstr3	1184	15	0	78537014	78544345	78539258	78540545	Loss	73259548	91185300	48
NM_009008	Rac2	1184	15	0	78559168	78572783	78561907	78572645	Loss	73259548	91185300	27
NM_028195	Cyth4	1184	15	1	78597046	78622019	78597200	78620564	Loss	73259548	91185300	55
NM_183141	Elfn2	1185	15	0	78670006	78718113	78671873	78674345	Loss	73259548	91185300	105
NM_008595	Mfng	1185	15	0	78755882	78773445	78756577	78773272	Loss	73259548	91185300	24
NM_130859	Card10	1186	15	0	78775135	78803042	78776592	78802984	Loss	73259548	91185300	66
NM_027219	Cdc42ep1	1186	15	1	78842646	78850902	78847356	78849931	Loss	73259548	91185300	55
NM_025622	Lgals2	1186	15	0	78850859	78855529	78851006	78855477	Loss	73259548	91185300	17
NM_145929	Gga1	1186	15	1	78877189	78894585	78877574	78893844	Loss	73259548	91185300	41
NR_105920	Mir6955	1186	15	1	78891839	78891913	78891913	78891913	Loss	73259548	91185300
NM_009164	Sh3bp1	148	15	1	78899785	78912052	78899902	78912018	Loss	73259548	91185300	44
NM_020271	Pdxp	1187	15	1	78913918	78919517	78913969	78918446	Loss	73259548	91185300	15
NM_008495	Lgals1	1187	15	1	78926724	78930465	78926795	78930144	Loss	73259548	91185300	12
NM_133800	Nol12	1187	15	1	78934932	78941910	78934989	78940628	Loss	73259548	91185300	25
NM_138579	Triobp	1187	15	1	78947723	79005869	78951032	79004603	Loss	73259548	91185300	26
NM_001039155	Triobp	1187	15	1	78947723	78968842	78951032	78968590	Loss	73259548	91185300	26
NM_001039156	Triobp	1187	15	1	78947723	79005869	78951032	79004603	Loss	73259548	91185300	26
NM_001024716	Triobp	1187	15	1	78983055	79005864	78983061	79004603	Loss	73259548	91185300	26
NR_045746	Gm10865	1187	15	0	78994954	79011041	79011041	79011041	Loss	73259548	91185300
NR_105921	Mir6956	1187	15	1	79002222	79002284	79002284	79002284	Loss	73259548	91185300
NM_008197	H1f0	1187	15	1	79028211	79030500	79028721	79029306	Loss	73259548	91185300	13
NM_013847	Gcat	148	15	1	79030873	79038356	79030933	79037294	Loss	73259548	91185300	31
NM_001161712	Gcat	148	15	1	79030873	79042531	79030933	79041977	Loss	73259548	91185300	31
NM_015738	Galr3	1188	15	1	79041884	79043558	79041931	79043473	Loss	73259548	91185300	37
NM_144849	Ankrd54	1188	15	0	79053093	79062859	79054009	79062797	Loss	73259548	91185300	7
NM_145139	Eif3l	1188	15	1	79075222	79094400	79075259	79094239	Loss	73259548	91185300	38
NM_177461	Micall1	1188	15	1	79108982	79136901	79109283	79133121	Loss	73259548	91185300	55
NM_138581	1700088E04Rik	1188	15	0	79134654	79141251	79135150	79140983	Loss	73259548	91185300
NM_027231	Polr2f	1188	15	1	79141366	79151767	79141414	79151679	Loss	73259548	91185300	15
NM_011437	Sox10	1188	15	0	79154912	79164490	79155937	79163716	Loss	73259548	91185300	58
NR_029470	Gm10863	148	15	1	79166065	79216401	79216401	79216401	Loss	73259548	91185300
NM_008837	Pick1	1189	15	1	79229172	79249466	79229812	79248992	Loss	73259548	91185300	37
NM_001045558	Pick1	1189	15	1	79229381	79249466	79229812	79248992	Loss	73259548	91185300	37
NM_020516	Slc16a8	1189	15	0	79251015	79254748	79251127	79253807	Loss	73259548	91185300	18
NM_177580	Baiap2l2	1189	15	0	79258194	79285509	79258576	79285388	Loss	73259548	91185300	41
NM_016915	Pla2g6	148	15	0	79286227	79328371	79286750	79317969	Loss	73259548	91185300	68
NM_001199024	Pla2g6	148	15	0	79286227	79328371	79286750	79317969	Loss	73259548	91185300	68
NM_001199025	Pla2g6	148	15	0	79286227	79328371	79286750	79317969	Loss	73259548	91185300	68
NM_001199023	Pla2g6	148	15	0	79286227	79328371	79286750	79317969	Loss	73259548	91185300	68
NM_010755	Maff	1190	15	1	79347677	79359076	79356997	79357855	Loss	73259548	91185300	3
NM_001253817	Tmem184b	1190	15	0	79360683	79402919	79362643	79378655	Loss	73259548	91185300	21
NM_001253820	Tmem184b	1190	15	0	79360683	79403239	79362643	79369926	Loss	73259548	91185300	21
NM_172608	Tmem184b	1190	15	0	79360683	79403303	79362643	79378655	Loss	73259548	91185300	21
NM_001253819	Tmem184b	1190	15	0	79360683	79403278	79362643	79378655	Loss	73259548	91185300	21
NR_035464	Mir1943	1190	15	0	79375227	79375300	79375300	79375300	Loss	73259548	91185300
NM_013767	Csnk1e	148	15	0	79417851	79442057	79419935	79438847	Loss	73259548	91185300	54
NM_008427	Kcnj4	1191	15	0	79483713	79505241	79484439	79485777	Loss	73259548	91185300	85
NM_134090	Kdelr3	1191	15	1	79516407	79527739	79516549	79527112	Loss	73259548	91185300	26
NM_001040187	Ddx17	1191	15	0	79527695	79546741	79530011	79546244	Loss	73259548	91185300	68
NM_199080	Ddx17	1191	15	0	79527695	79546741	79530011	79546244	Loss	73259548	91185300	68
NM_152806	Ddx17	1191	15	0	79527695	79532917	79530011	79531978	Loss	73259548	91185300	68
NM_199079	Ddx17	1191	15	0	79534660	79546559	79535942	79546244	Loss	73259548	91185300	68
NM_010059	Dmc1	1192	15	0	79561497	79605109	79562512	79602451	Loss	73259548	91185300	34
NM_001278226	Dmc1	1192	15	0	79561497	79605109	79562512	79602451	Loss	73259548	91185300	34
NR_103477	Dmc1	1192	15	0	79561497	79605109	79605109	79605109	Loss	73259548	91185300	34
NM_029407	Fam227a	1192	15	0	79609575	79658956	79612508	79649760	Loss	73259548	91185300	3
NM_028634	Cby1	1192	15	1	79659226	79667660	79661446	79667068	Loss	73259548	91185300	12
NM_172609	Tomm22	1192	15	1	79670867	79672862	79670891	79672291	Loss	73259548	91185300	10
NM_028792	Josd1	1192	15	0	79674249	79687872	79676079	79686917	Loss	73259548	91185300	20
NM_013818	Gtpbp1	18	15	1	79690895	79721479	79690906	79720099	Loss	73259548	91185300	42
NM_001205346	2014-02-01	1193	15	0	79724067	79742536	79725446	79739845	Loss	73259548	91185300
NM_194342	2014-02-01	1193	15	0	79724067	79742536	79725446	79739845	Loss	73259548	91185300
NM_001205345	2014-02-01	1193	15	0	79724067	79742536	79725446	79739845	Loss	73259548	91185300
NR_045069	Gm16576	1193	15	1	79742697	79757394	79757394	79757394	Loss	73259548	91185300
NM_017470	Dnal4	1193	15	0	79761448	79774467	79762360	79764884	Loss	73259548	91185300	5
NM_001013362	Npcd	149	15	0	79786350	79834333	79789691	79834211	Loss	73259548	91185300
NM_001013360	Npcd	149	15	0	79786350	79834333	79789691	79834211	Loss	73259548	91185300
NM_030689	Nptxr	1193	15	0	79786350	79804709	79789691	79804583	Loss	73259548	91185300	34
NM_028763	Cbx6	1194	15	0	79823897	79834333	79827979	79834211	Loss	73259548	91185300	31
NR_030675	D730005E14Rik	1194	15	0	79889531	79893138	79893138	79893138	Loss	73259548	91185300
NM_001160415	Apobec3	1194	15	1	79892407	79908429	79892516	79907369	Loss	73259548	91185300
NM_030255	Apobec3	1194	15	1	79892407	79908429	79892516	79907369	Loss	73259548	91185300
NM_144811	Cbx7	1194	15	0	79915806	79932646	79918318	79932516	Loss	73259548	91185300	20
NM_011057	Pdgfb	1195	15	0	79995875	80014808	79997579	80013998	Loss	73259548	91185300	34
NR_106072	Mir7213	1195	15	0	79998969	79999026	79999026	79999026	Loss	73259548	91185300
NM_013762	Rpl3	1195	15	0	80077780	80083406	80077849	80083326	Loss	73259548	91185300	29
NR_028282	Snord83b	1195	15	0	80078502	80078579	80078579	80078579	Loss	73259548	91185300
NR_028281	Snord43	1195	15	0	80082858	80082906	80082906	80082906	Loss	73259548	91185300
NM_207708	Syngr1	1196	15	1	80091333	80119501	80091393	80116076	Loss	73259548	91185300	20
NM_009303	Syngr1	1196	15	1	80091333	80113440	80091393	80113258	Loss	73259548	91185300	20
NM_025609	Tab1	1196	15	1	80133153	80161702	80133155	80160281	Loss	73259548	91185300	40
NM_010795	Mgat3	1196	15	1	80173720	80215519	80210973	80212590	Loss	73259548	91185300	69
NM_178719	Mief1	1197	15	1	80234079	80253371	80246743	80250135	Loss	73259548	91185300
NM_001287180	Atf4	1197	15	1	80255183	80257545	80256298	80257460	Loss	73259548	91185300	30
NM_009716	Atf4	1197	15	1	80255183	80257545	80256298	80257460	Loss	73259548	91185300	30
NM_175109	Rps19bp1	1197	15	0	80260613	80264306	80260983	80264278	Loss	73259548	91185300	6
NM_001044308	Cacna1i	149	15	1	80287237	80398292	80298414	80395659	Loss	73259548	91185300	175
NM_001163189	Enthd1	149	15	0	80452239	80560470	80452374	80560352	Loss	73259548	91185300	89
NM_010815	Grap2	1200	15	1	80623482	80650298	80623736	80648602	Loss	73259548	91185300	33
NR_105922	Mir6957	1200	15	1	80646072	80646136	80646136	80646136	Loss	73259548	91185300
NM_145986	Fam83f	1200	15	1	80671846	80700425	80671916	80698990	Loss	73259548	91185300	32
NR_045309	A430088P11Rik	1200	15	0	80691024	80697610	80697610	80697610	Loss	73259548	91185300
NR_045310	A430088P11Rik	1200	15	0	80691024	80697610	80697610	80697610	Loss	73259548	91185300
NM_144812	Tnrc6b	18	15	1	80711312	80941086	80759585	80929476	Loss	73259548	91185300	1
NM_177124	Tnrc6b	150	15	1	80798609	80941086	80798799	80929476	Loss	73259548	91185300	1
NR_039573	Mir5113	1202	15	1	80940038	80940120	80940120	80940120	Loss	73259548	91185300
NM_009634	Adsl	1202	15	1	80948489	80970947	80948547	80968748	Loss	73259548	91185300	52
NM_134091	Sgsm3	150	15	1	80977764	81012290	81002627	81011736	Loss	73259548	91185300	52
NM_001082536	Mkl1	150	15	0	81012280	81190757	81013284	81045295	Loss	73259548	91185300	77
NM_153049	Mkl1	1203	15	0	81012280	81105047	81013284	81104818	Loss	73259548	91185300	77
NR_015603	4930483J18Rik	1204	15	1	81190852	81192757	81192757	81192757	Loss	73259548	91185300
NM_145132	Mchr1	1204	15	1	81235498	81238964	81235773	81238112	Loss	73259548	91185300	50
NR_077229	8430426J06Rik	1204	15	0	81242653	81247971	81247971	81247971	Loss	73259548	91185300
NR_077231	8430426J06Rik	1204	15	0	81242653	81247971	81247971	81247971	Loss	73259548	91185300
NR_077230	8430426J06Rik	1204	15	0	81242653	81251862	81251862	81251862	Loss	73259548	91185300
NM_011399	Slc25a17	1205	15	0	81318920	81360765	81319628	81360730	Loss	73259548	91185300	29
NM_133726	St13	150	15	0	81365043	81399694	81365449	81399594	Loss	73259548	91185300	19
NM_177310	Xpnpep3	1206	15	1	81400187	81454888	81400223	81451006	Loss	73259548	91185300	48
NM_021317	Dnajb7	1206	15	0	81407087	81408273	81407195	81408134	Loss	73259548	91185300	32
NM_019712	Rbx1	1206	15	1	81466315	81476369	81466372	81475098	Loss	73259548	91185300	5
NM_177821	Ep300	1207	15	1	81586213	81652077	81586628	81650982	Loss	73259548	91185300	381
NM_145993	L3mbtl2	1208	15	1	81663935	81688305	81664000	81687052	Loss	73259548	91185300	64
NM_001164320	Chadl	1208	15	0	81686166	81697287	81692119	81697236	Loss	73259548	91185300	23
NM_011241	Rangap1	1208	15	0	81704247	81729919	81705188	81724597	Loss	73259548	91185300	53
NM_001146174	Rangap1	1208	15	0	81704247	81729919	81705188	81724597	Loss	73259548	91185300	53
NM_001081016	Zc3h7b	18	15	1	81744847	81796269	81768000	81793765	Loss	73259548	91185300	91
NM_153484	Tef	1209	15	1	81802672	81826863	81802783	81823681	Loss	73259548	91185300	25
NM_017376	Tef	1209	15	1	81811413	81826863	81811569	81823681	Loss	73259548	91185300	25
NM_020507	Tob2	1209	15	0	81848269	81858326	81850728	81851766	Loss	73259548	91185300	37
NM_026737	Phf5a	1209	15	0	81864515	81871892	81865802	81871864	Loss	73259548	91185300	7
NM_080633	Aco2	1209	15	1	81872462	81915137	81872512	81914762	Loss	73259548	91185300	66
NM_030229	Polr3h	151	15	0	81915029	81926213	81916611	81925896	Loss	73259548	91185300	13
NM_145473	Csdc2	1210	15	1	81936758	81950941	81946753	81949268	Loss	73259548	91185300	20
NM_001282041	Pmm1	1210	15	0	81951105	81960930	81951489	81960920	Loss	73259548	91185300	25
NM_013872	Pmm1	1210	15	0	81951105	81960930	81951489	81960801	Loss	73259548	91185300	25
NM_001282040	Pmm1	1210	15	0	81951105	81960930	81951489	81960801	Loss	73259548	91185300	25
NM_025503	1700029P11Rik	1210	15	1	81980539	81981563	81980559	81981012	Loss	73259548	91185300
NM_134095	Desi1	1210	15	0	81992522	82016140	81994751	82015965	Loss	73259548	91185300
NM_010247	Xrcc6	1210	15	1	82016368	82040084	82017122	82039918	Loss	73259548	91185300	68
NM_011482	Nhp2l1	1210	15	0	82041344	82047598	82042105	82047489	Loss	73259548	91185300	17
NM_001166475	4930407I10Rik	1211	15	1	82059150	82066538	82059188	82066442	Loss	73259548	91185300
NM_028897	Mei1	1211	15	1	82070116	82126814	82070145	82126659	Loss	73259548	91185300	103
NM_172428	Ccdc134	1211	15	1	82127921	82142202	82130067	82140991	Loss	73259548	91185300	20
NM_033218	Srebf2	151	15	1	82147268	82204960	82147402	82203917	Loss	73259548	91185300	108
NR_029804	Mir33	1212	15	1	82198121	82198190	82198190	82198190	Loss	73259548	91185300
NM_001207021	AI848285	1212	15	0	82206951	82212815	82207152	82212412	Loss	73259548	91185300
NM_028075	Tnfrsf13c	1212	15	0	82221743	82224336	82223097	82224312	Loss	73259548	91185300	10
NM_025639	Cenpm	1212	15	0	82233775	82244747	82234368	82244679	Loss	73259548	91185300	9
NM_001080158	Cenpm	1212	15	0	82233775	82244336	82234368	82244167	Loss	73259548	91185300	9
NM_178269	Cenpm	1212	15	0	82233775	82244747	82234312	82244679	Loss	73259548	91185300	9
NR_037697	1500009C09Rik	1212	15	1	82252396	82260751	82260751	82260751	Loss	73259548	91185300
NR_037698	1500009C09Rik	1212	15	1	82256022	82260753	82260753	82260753	Loss	73259548	91185300
NM_011889	2003-09-01	1212	15	1	82274934	82294442	82279443	82290873	Loss	73259548	91185300	35
NM_029066	Wbp2nl	151	15	1	82298983	82314558	82299006	82314343	Loss	73259548	91185300	24
NM_008669	Naga	1213	15	0	82329531	82338826	82330060	82338253	Loss	73259548	91185300	31
NM_177391	Fam109b	1213	15	1	82341178	82345710	82343281	82344061	Loss	73259548	91185300	26
NM_026914	Smdt1	1213	15	1	82346045	82349062	82346083	82348037	Loss	73259548	91185300
NM_025987	Ndufa6	1213	15	0	82350138	82354291	82350239	82354228	Loss	73259548	91185300	16
NM_001163472	Cyp2d22	1213	15	0	82370526	82380260	82371546	82375981	Loss	73259548	91185300
NM_019823	Cyp2d22	1213	15	0	82370526	82380260	82371546	82375981	Loss	73259548	91185300
NM_001104531	Cyp2d11	1213	15	0	82389153	82394022	82389153	82393947	Loss	73259548	91185300
NR_106153	Mir7684	1213	15	0	82393918	82393978	82393978	82393978	Loss	73259548	91185300
NM_010005	Cyp2d10	1213	15	0	82402845	82407194	82402905	82407122	Loss	73259548	91185300
NM_010006	Cyp2d9	1214	15	1	82452376	82456827	82452451	82456766	Loss	73259548	91185300
NM_201360	Cyp2d12	1214	15	1	82555097	82559413	82555146	82559353	Loss	73259548	91185300
Chr22q12 3-13 33 Chr22q12.3-13.33
NM_145474	Cyp2d34	1215	15	0	82615964	82620907	82616021	82620857	Loss	73259548	91185300
NR_003552	Cyp2d13	1215	15	0	82636749	82642045	82642045	82642045	Loss	73259548	91185300
NR_033515	Cyp2d37-ps	1215	15	0	82688749	82690058	82690058	82690058	Loss	73259548	91185300
NM_023623	Cyp2d40	1216	15	0	82759832	82764122	82759905	82764110	Loss	73259548	91185300
NM_029562	Cyp2d26	1216	15	0	82790106	82794245	82790176	82794173	Loss	73259548	91185300
NM_001114140	Tcf20	18	15	0	82808625	82912134	82814519	82857248	Loss	73259548	91185300	180
NM_013836	Tcf20	18	15	0	82808625	82912134	82809769	82857248	Loss	73259548	91185300	180
NR_027799	Tbrg3	1217	15	0	82890482	82898461	82898461	82898461	Loss	73259548	91185300
NR_045068	Gm20324	1217	15	1	82899079	82905816	82905816	82905816	Loss	73259548	91185300
NM_001271411	Nfam1	1218	15	0	82996735	83033397	82999735	83033230	Loss	73259548	91185300	15
NM_028728	Nfam1	1218	15	0	82996735	83023138	82999735	83022994	Loss	73259548	91185300	15
NM_001271413	Nfam1	1218	15	0	82996735	83029950	82999735	83016626	Loss	73259548	91185300	15
NM_001271412	Nfam1	1218	15	0	82996735	83033397	82999735	83033192	Loss	73259548	91185300	15
NM_001271414	Nfam1	1218	15	0	82996735	83023138	82999735	83016626	Loss	73259548	91185300	15
NM_023475	Serhl	1219	15	1	83100204	83116671	83100343	83116379	Loss	73259548	91185300	3
NM_029101	Rrp7a	1219	15	0	83115845	83122801	83116885	83122734	Loss	73259548	91185300	27
NM_178627	Poldip3	1219	15	0	83125977	83149336	83127880	83149253	Loss	73259548	91185300	44
NR_004432	Rnu12	1219	15	1	83149644	83149794	83149794	83149794	Loss	73259548	91185300	18
NM_029787	Cyb5r3	1219	15	0	83153500	83172208	83154549	83172132	Loss	73259548	91185300	39
NM_001170954	A4galt	152	15	0	83226721	83251731	83227500	83228580	Loss	73259548	91185300	39
NM_001004150	A4galt	152	15	0	83226721	83251774	83227500	83228580	Loss	73259548	91185300
NM_025445	Arfgap3	1220	15	0	83299739	83350247	83300684	83350149	Loss	73259548	91185300	54
NR_027980	1700001L05Rik	152	15	0	83353846	83367297	83367297	83367297	Loss	73259548	91185300
NM_001159510	Pacsin2	1221	15	0	83375606	83432850	83377617	83401926	Loss	73259548	91185300	52
NM_011862	Pacsin2	1221	15	0	83375606	83432850	83377617	83401926	Loss	73259548	91185300	52
NM_001159509	Pacsin2	1221	15	0	83375606	83464606	83377617	83401926	Loss	73259548	91185300	52
NM_178869	Ttll1	152	15	0	83483768	83510907	83484183	83505362	Loss	73259548	91185300	45
NM_007546	Bik	1222	15	1	83526861	83544635	83541299	83544225	Loss	73259548	91185300	11
NM_001030014	Mcat	1222	15	0	83546796	83555711	83547519	83555687	Loss	73259548	91185300	28
NM_009775	Tspo	1222	15	1	83563572	83574203	83571413	83573958	Loss	73259548	91185300	8
NM_183017	Ttll12	1222	15	0	83575093	83595157	83576896	83595110	Loss	73259548	91185300	59
NM_001271472	Scube1	152	15	0	83602582	83725039	83607324	83724906	Loss	73259548	91185300	112
NM_022723	Scube1	152	15	0	83602582	83725039	83607324	83724906	Loss	73259548	91185300	112
NM_001271473	Scube1	152	15	0	83602582	83725039	83607324	83724906	Loss	73259548	91185300	112
NM_172610	Mpped1	1224	15	1	83780022	83858474	83792034	83856366	Loss	73259548	91185300	52
NM_029946	Efcab6	2	15	0	83866711	84065349	83867048	84054513	Loss	73259548	91185300	194
NM_001161628	Efcab6	2	15	0	83866711	83936095	83867048	83936014	Loss	73259548	91185300	194
NM_001161629	Efcab6	2	15	0	83866711	83919373	83867048	83919354	Loss	73259548	91185300	194
NM_013873	Sult4a1	1226	15	0	84076096	84105754	84077469	84105599	Loss	73259548	91185300	27
NM_029427	Pnpla5	1226	15	0	84112620	84123175	84112953	84123113	Loss	73259548	91185300	51
NM_054088	Pnpla3	1227	15	1	84167815	84189521	84167873	84186085	Loss	73259548	91185300	61
NR_105816	Mir6392	1227	15	1	84168269	84168377	84168377	84168377	Loss	73259548	91185300
NM_178614	Samm50	1227	15	1	84192232	84214303	84192363	84214171	Loss	73259548	91185300	32
NM_133167	Parvb	153	15	1	84232042	84315609	84232071	84313031	Loss	73259548	91185300	45
NM_022321	Parvg	1228	15	1	84324719	84342978	84327004	84341448	Loss	73259548	91185300	52
NM_001162500	Parvg	1228	15	1	84326118	84342978	84326133	84341448	Loss	73259548	91185300	52
NM_001163145	1810041L15Rik	153	15	0	84379202	84447097	84384391	84420203	Loss	73259548	91185300
NM_177630	Ldoc1l	1230	15	0	84553397	84557823	84556461	84557193	Loss	73259548	91185300	25
NM_146061	Prr5	1231	15	1	84680997	84703673	84681182	84703187	Loss	73259548	91185300	35
NR_040347	Gm20556	1231	15	0	84714628	84720266	84720266	84720266	Loss	73259548	91185300
NM_028455	Arhgap8	1231	15	1	84720051	84772207	84732950	84772077	Loss	73259548	91185300	59
NM_001164628	Arhgap8	1231	15	1	84720051	84772207	84732950	84772077	Loss	73259548	91185300	59
NM_001205334	Arhgap8	1231	15	1	84720051	84772207	84732950	84772077	Loss	73259548	91185300	59
NM_001164627	Arhgap8	1231	15	1	84720051	84772207	84732950	84772077	Loss	73259548	91185300	59
NR_030731	Phf21b	153	15	0	84785375	84856129	84856129	84856129	Loss	73259548	91185300	70
NM_001081166	Phf21b	153	15	0	84785375	84856129	84787227	84855718	Loss	73259548	91185300	70
NM_016714	Nup50	19	15	1	84923427	84942963	84927377	84939848	Loss	73259548	91185300	26
NM_001033273	5031439G07Rik	1233	15	0	84945719	84987971	84949237	84987801	Loss	73259548	91185300
NR_037206	Mir1249	1233	15	0	84951525	84951623	84951623	84951623	Loss	73259548	91185300
NM_023478	Upk3a	1233	15	1	85017140	85022560	85017219	85022397	Loss	73259548	91185300	14
NM_133750	Fam118a	1233	15	1	85037061	85062830	85044788	85061551	Loss	73259548	91185300	35
NM_080470	Smc1b	154	15	0	85064688	85131957	85064961	85131937	Loss	73259548	91185300	120
NM_026357	Ribc2	1234	15	1	85132098	85144569	85132266	85144219	Loss	73259548	91185300	29
NR_040360	Gm19277	1234	15	0	85149253	85156132	85156132	85156132	Loss	73259548	91185300
NM_010180	Fbln1	1235	15	1	85206007	85286294	85206133	85285179	Loss	73259548	91185300	62
NM_016843	Atxn10	154	15	1	85336380	85463836	85336464	85462923	Loss	73259548	91185300	39
NM_001256072	7530416G11Rik	1237	15	0	85492735	85503227	85493281	85494732	Loss	73259548	91185300
NM_009528	Wnt7b	1237	15	0	85535436	85581821	85537388	85581450	Loss	73259548	91185300	46
NM_001163634	Wnt7b	1237	15	0	85535436	85578070	85537388	85577590	Loss	73259548	91185300	46
NM_001163633	Wnt7b	1237	15	0	85535436	85580729	85537388	85558999	Loss	73259548	91185300	46
NR_040433	AU022754	154	15	1	85581141	85593708	85593708	85593708	Loss	73259548	91185300
NR_029729	Mirlet7c-2	1238	15	1	85706602	85706697	85706697	85706697	Loss	73259548	91185300
NR_029727	Mirlet7b	1238	15	1	85707318	85707403	85707403	85707403	Loss	73259548	91185300
NM_001113418	Ppara	1239	15	1	85735563	85806851	85777559	85801258	Loss	73259548	91185300	41
NM_011144	Ppara	1239	15	1	85735775	85806851	85777559	85801258	Loss	73259548	91185300	41
NM_197998	Cdpf1	1239	15	0	85806971	85811697	85807403	85809324	Loss	73259548	91185300
NM_001164626	Cdpf1	1239	15	0	85806971	85811697	85807403	85809324	Loss	73259548	91185300
NM_001164625	Cdpf1	1239	15	0	85806971	85811697	85807403	85809324	Loss	73259548	91185300
NM_011105	Pkdrej	1239	15	0	85814675	85821733	85815352	85821733	Loss	73259548	91185300	207
NM_001033337	Ttc38	154	15	1	85832303	85858822	85832398	85856564	Loss	73259548	91185300	48
NM_001168672	Gtse1	1240	15	1	85859706	85876573	85860070	85876232	Loss	73259548	91185300	66
NM_013882	Gtse1	1240	15	1	85859945	85876573	85860070	85876232	Loss	73259548	91185300	66
NM_028063	Trmu	1240	15	1	85879326	85897393	85879376	85897177	Loss	73259548	91185300	25
NM_009886	Celsr1	19	15	0	85898757	86033777	85900695	86033770	Loss	73259548	91185300	282
NM_172611	Gramd4	155	15	1	86057694	86137636	86057727	86135454	Loss	73259548	91185300	60
NM_001205353	Gramd4	155	15	1	86058726	86137636	86058932	86135416	Loss	73259548	91185300	60
NM_145475	Cerk	1242	15	0	86139100	86186141	86141557	86185648	Loss	73259548	91185300	40
NM_145476	Tbc1d22a	155	15	1	86214458	86498503	86214574	86496941	Loss	73259548	91185300	60
NM_001252310	Fam19a5	156	15	1	87544298	87759364	87544491	87757305	Loss	73259548	91185300	16
NM_134096	Fam19a5	156	15	1	87625229	87759364	87625395	87757305	Loss	73259548	91185300	16
NR_045510	Fam19a5	1254	15	1	87715546	87759364	87759364	87759364	Loss	73259548	91185300	16
NR_105817	Mir6393	1254	15	0	87795849	87795943	87795943	87795943	Loss	73259548	91185300
NR_045281	B230214G05Rik	157	15	1	88314873	88372651	88372651	88372651	Loss	73259548	91185300
NM_027306	Zdhhc25	1260	15	1	88600301	88601669	88600463	88601303	Loss	73259548	91185300
NM_001033274	Brd1	1261	15	0	88687034	88734219	88688296	88730690	Loss	73259548	91185300	96
NM_181412	Zbed4	1262	15	1	88751710	88784516	88779730	88783237	Loss	73259548	91185300	107
NM_001142357	Alg12	1262	15	0	88805242	88819318	88805828	88816231	Loss	73259548	91185300	38
NM_145477	Alg12	1262	15	0	88805242	88819318	88805828	88816231	Loss	73259548	91185300	38
NM_029720	Creld2	1262	15	1	88819645	88826681	88819711	88826436	Loss	73259548	91185300	30
NM_145478	Pim3	1262	15	1	88862193	88865726	88862667	88864762	Loss	73259548	91185300
NM_172818	Ttll8	1263	15	0	88913897	88954418	88914031	88954075	Loss	73259548	91185300	46
NM_133241	Mlc1	1263	15	0	88955883	88978553	88957021	88977993	Loss	73259548	91185300	51
NM_031260	Mov10l1	157	15	1	88982993	89055152	88985573	89054606	Loss	73259548	91185300	159
NM_001002005	Panx2	1264	15	1	89059725	89070907	89060073	89069877	Loss	73259548	91185300	45
NR_040417	1810021B22Rik	1264	15	0	89071197	89075854	89075854	89075854	Loss	73259548	91185300
NM_026485	Trabd	1264	15	1	89076063	89087075	89081014	89085933	Loss	73259548	91185300	23
NM_027905	Selo	1264	15	1	89089106	89100340	89089108	89099986	Loss	73259548	91185300
NM_001163319	Tubgcp6	1264	15	0	89099097	89123150	89100411	89122817	Loss	73259548	91185300	149
NR_028448	Hdac10	1264	15	0	89123302	89128700	89128700	89128700	Loss	73259548	91185300	37
NR_028447	Hdac10	1264	15	0	89123302	89128700	89128700	89128700	Loss	73259548	91185300	37
NR_028449	Hdac10	1264	15	0	89123302	89128700	89128700	89128700	Loss	73259548	91185300	37
NM_199198	Hdac10	1264	15	0	89123302	89128700	89123465	89128448	Loss	73259548	91185300	37
NM_013871	Mapk12	1265	15	0	89130583	89140703	89131138	89140472	Loss	73259548	91185300	23
NM_011161	Mapk11	1265	15	0	89142483	89149606	89143737	89149513	Loss	73259548	91185300	23
NM_001159521	Plxnb2	1265	15	0	89155545	89173951	89156280	89168014	Loss	73259548	91185300	197
NM_138749	Plxnb2	1265	15	0	89155545	89180788	89156280	89168014	Loss	73259548	91185300	197
NM_001284506	Plxnb2	1265	15	0	89155545	89180788	89156280	89168014	Loss	73259548	91185300	197
NR_106066	Mir7118	1265	15	0	89162847	89162908	89162908	89162908	Loss	73259548	91185300
NM_027081	Dennd6b	1265	15	0	89182212	89196474	89184986	89196395	Loss	73259548	91185300
NR_105923	Mir6958	1265	15	0	89185464	89185537	89185537	89185537	Loss	73259548	91185300
NM_027805	Ppp6r2	158	15	1	89211558	89263268	89253034	89262550	Loss	73259548	91185300	80
NM_026813	Ppp6r2	158	15	1	89211558	89286261	89253034	89286146	Loss	73259548	91185300	80
NM_001170561	Sbf1	1266	15	0	89288235	89315311	89288626	89315116	Loss	73259548	91185300	130
NM_001081030	Sbf1	1266	15	0	89288235	89315311	89288626	89315116	Loss	73259548	91185300	130
NR_105924	Mir6959	1266	15	0	89305657	89305732	89305732	89305732	Loss	73259548	91185300
NM_182928	Adm2	1266	15	1	89322898	89324730	89323287	89324311	Loss	73259548	91185300	19
NM_019977	Miox	1266	15	1	89334472	89337007	89334502	89336848	Loss	73259548	91185300	23
NM_178919	Lmf2	1266	15	0	89351003	89355659	89351590	89355449	Loss	73259548	91185300	45
NM_001115132	Ncaph2	1266	15	1	89355718	89372850	89355835	89371451	Loss	73259548	91185300	52
NM_001271601	Ncaph2	1266	15	1	89355718	89372850	89355835	89371451	Loss	73259548	91185300	52
NR_073376	Ncaph2	1266	15	1	89355718	89372850	89372850	89372850	Loss	73259548	91185300	52
NM_001271600	Ncaph2	1266	15	1	89355718	89372850	89355835	89371451	Loss	73259548	91185300	52
NM_001111288	Sco2	1266	15	0	89371636	89373818	89371681	89372449	Loss	73259548	91185300	21
NM_138302	Tymp	1266	15	0	89371930	89377037	89373444	89376748	Loss	73259548	91185300	32
NM_001013022	Odf3b	1266	15	0	89377448	89379254	89377695	89379178	Loss	73259548	91185300	6
NM_001160178	Klhdc7b	1266	15	1	89386890	89388708	89386890	89388708	Loss	73259548	91185300	36
NM_001162882	Syce3	158	15	0	89390173	89410263	89390281	89397434	Loss	73259548	91185300	5
NM_001162880	Syce3	158	15	0	89390173	89410503	89390281	89397434	Loss	73259548	91185300	5
NR_004843	ChkbCpt1b	1267	15	0	89416404	89429927	89429927	89429927	Loss	73259548	91185300
NM_009948	Cpt1b	1267	15	0	89416404	89425862	89416895	89425328	Loss	73259548	91185300	65
NR_037154	Chkb	1267	15	0	89426348	89429927	89429927	89429927	Loss	73259548	91185300	43
NR_037153	Chkb	1267	15	0	89426348	89429927	89429927	89429927	Loss	73259548	91185300	43
NM_007692	Chkb	1267	15	0	89426348	89429927	89426589	89429600	Loss	73259548	91185300	43
NM_021921	Mapk8ip2	1267	15	1	89453910	89462447	89454220	89461711	Loss	73259548	91185300	36
NM_009713	Arsa	1267	15	0	89472475	89477424	89473237	89475722	Loss	73259548	91185300	24
NR_077233	C230037L18Rik	1267	15	1	89476251	89484850	89484850	89484850	Loss	73259548	91185300
NM_021423	Shank3	158	15	1	89499856	89560260	89499856	89558323	Loss	73259548	91185300	33
NM_001277247	Acr	1268	15	1	89568325	89574585	89568361	89574428	Loss	73259548	91185300	30
NM_013455	Acr	1268	15	1	89568325	89574585	89568361	89574428	Loss	73259548	91185300	30
NM_001277248	Acr	1268	15	1	89568325	89574585	89573199	89574428	Loss	73259548	91185300	30
NM_001277245	Acr	1268	15	1	89568325	89574585	89569427	89574428	Loss	73259548	91185300	30
NM_001277246	Acr	1268	15	1	89568325	89574585	89569427	89574428	Loss	73259548	91185300	30
NM_001205049	Acr	1268	15	1	89568325	89574585	89568361	89573929	Loss	73259548	91185300	30
NM_026817	Rabl2	1268	15	0	89582526	89591923	89583349	89590379	Loss	73259548	91185300
NM_018803	Syt10	158	15	0	89782392	89841860	89782574	89841769	Loss	73259548	91185300	115
NM_001033441	Alg10b	1273	15	1	90224310	90230554	90224437	90228379	Loss	73259548	91185300	59
NR_106106	Mir7648	1273	15	1	90224359	90224412	90224412	90224412	Loss	73259548	91185300
NM_025815	Cpne8	159	15	0	90487480	90679388	90488986	90679304	Loss	73259548	91185300	77
NM_001033851	Cpne8	1276	15	0	90643322	90679388	90643623	90679304	Loss	73259548	91185300	77
NR_033583	Spn-ps	1278	15	0	90891395	90898476	90898476	90898476	Loss	73259548	91185300
NM_001109041	Kif21a	159	15	0	90933274	91049951	90934449	91049702	Loss	73259548	91185300	222
NM_016705	Kif21a	159	15	0	90933274	91049951	90934449	91049702	Loss	73259548	91185300	222
NM_001109040	Kif21a	159	15	0	90933274	91049951	90934449	91049702	Loss	73259548	91185300	222
NM_001109042	Kif21a	159	15	0	90933274	91049951	90934449	91049702	Loss	73259548	91185300	222
NM_011994	Abcd2	1280	15	0	91145870	91191807	91148985	91191608	Loss	73259548	91185300	138
NM_207533	Dbx2	1314	15	0	95623562	95654771	95624690	95654762	Loss	95603704	103372005	50
NM_001253813	Ano6	164	15	1	95790842	95975472	95790983	95972701	Loss	95603704	103372005	97
NM_175344	Ano6	164	15	1	95790842	95975472	95790983	95972701	Loss	95603704	103372005	97
NR_003627	D030018L15Rik	164	15	0	96073336	96079552	96079552	96079552	Loss	95603704	103372005
NR_028311	Gm4371	1318	15	1	96182799	96203470	96203470	96203470	Loss	95603704	103372005
NR_040423	2610037D02Rik	1318	15	0	96190473	96197974	96197974	96197974	Loss	95603704	103372005
NR_030690	E330033B04Rik	1319	15	0	96268563	96275275	96275275	96275275	Loss	95603704	103372005
NM_175251	Arid2	164	15	1	96287521	96405463	96287694	96402094	Loss	95603704	103372005	361
NM_028148	Scaf11	1320	15	0	96411697	96460843	96414787	96446570	Loss	95603704	103372005	157
NM_001166458	Slc38a1	165	15	0	96571417	96642913	96576710	96624077	Loss	95603704	103372005	66
NM_001166456	Slc38a1	165	15	0	96571417	96642343	96576710	96624077	Loss	95603704	103372005	66
NM_134086	Slc38a1	165	15	0	96571417	96641962	96576710	96624077	Loss	95603704	103372005	66
NM_175121	Slc38a2	1322	15	0	96687391	96699698	96690126	96698730	Loss	95603704	103372005	43
NM_027052	Slc38a4	1325	15	0	96994822	97055956	96996989	97019842	Loss	95603704	103372005	67
NM_178114	Amigo2	1326	15	0	97244073	97247287	97244979	97246539	Loss	95603704	103372005	59
NM_001164602	Amigo2	1326	15	0	97244073	97247287	97244979	97246539	Loss	95603704	103372005	59
NM_001164563	Amigo2	1326	15	0	97244073	97247287	97244979	97246539	Loss	95603704	103372005	59
NM_172293	Pced1b	165	15	1	97247106	97385691	97384081	97385383	Loss	95603704	103372005
NM_028003	Rpap3	1330	15	0	97675104	97705822	97675293	97703354	Loss	95603704	103372005	49
NM_001168693	Endou	1330	15	0	97711018	97731405	97712048	97731269	Loss	95603704	103372005	41
NM_008902	Endou	1330	15	0	97711018	97721150	97712048	97721141	Loss	95603704	103372005	41
NM_144850	Rapgef3	1330	15	0	97744769	97767666	97745547	97767400	Loss	95603704	103372005	65
NM_001177811	Rapgef3	1330	15	0	97744769	97767666	97745547	97767400	Loss	95603704	103372005	65
NM_001177810	Rapgef3	1330	15	0	97744769	97767666	97745547	97767400	Loss	95603704	103372005	65
NM_026353	Slc48a1	1331	15	1	97784364	97792692	97784480	97790723	Loss	95603704	103372005	10
NM_001204280	Hdac7	1331	15	0	97792663	97844502	97793696	97811581	Loss	95603704	103372005	69
NM_019572	Hdac7	1331	15	0	97792663	97831767	97793696	97831377	Loss	95603704	103372005	69
NM_001204276	Hdac7	1331	15	0	97792663	97831767	97793696	97811581	Loss	95603704	103372005	69
NM_001204279	Hdac7	1331	15	0	97792663	97844502	97793696	97811581	Loss	95603704	103372005	69
NM_001204278	Hdac7	1331	15	0	97792663	97844502	97793696	97811581	Loss	95603704	103372005	69
NM_001204277	Hdac7	1331	15	0	97792663	97831767	97793696	97831377	Loss	95603704	103372005	69
NM_001204281	Hdac7	1331	15	0	97792663	97814863	97793696	97811581	Loss	95603704	103372005	69
NM_001204275	Hdac7	1331	15	0	97792663	97844502	97793696	97811581	Loss	95603704	103372005	69
NM_009504	Vdr	1331	15	0	97854426	97908296	97857371	97884939	Loss	95603704	103372005	55
NM_001252153	Tmem106c	1332	15	1	97964228	97970286	97964849	97969719	Loss	95603704	103372005	24
NM_201359	Tmem106c	1332	15	1	97964228	97970286	97964849	97969719	Loss	95603704	103372005	24
NM_001113515	Col2a1	1332	15	0	97975601	98004724	97976039	98004493	Loss	95603704	103372005	200
NM_031163	Col2a1	1332	15	0	97975601	98004724	97976039	98004493	Loss	95603704	103372005	200
NM_144851	Senp1	166	15	0	98038743	98093569	98042889	98087089	Loss	95603704	103372005	7
NM_001163488	Pfkm	1333	15	1	98092588	98132447	98112161	98132059	Loss	95603704	103372005	76
NM_001163487	Pfkm	1333	15	1	98108470	98132447	98112161	98132059	Loss	95603704	103372005	76
NM_021514	Pfkm	1333	15	1	98112059	98132447	98112161	98132059	Loss	95603704	103372005	76
NM_001170710	Asb8	1333	15	0	98134639	98145702	98135805	98142779	Loss	95603704	103372005	28
NM_001170711	Asb8	1333	15	0	98134639	98165578	98135805	98142779	Loss	95603704	103372005	28
NM_030121	Asb8	1333	15	0	98134639	98145702	98135805	98142779	Loss	95603704	103372005	28
NM_177716	AI836003	1333	15	1	98167805	98170134	98168315	98168891	Loss	95603704	103372005
NM_001011733	Olfr288	1334	15	0	98186012	98195542	98186838	98189138	Loss	95603704	103372005
NM_001011780	Olfr287	1334	15	0	98206970	98221056	98207413	98210008	Loss	95603704	103372005
NM_001011779	Olfr286	1334	15	0	98226674	98234450	98226674	98229182	Loss	95603704	103372005
NM_027304	H1fnt	1334	15	0	98255981	98257307	98256069	98257266	Loss	95603704	103372005	40
NM_173769	Zfp641	1334	15	0	98286121	98296083	98288471	98293803	Loss	95603704	103372005
NM_207554	Olfr257	1335	15	0	98312588	98313548	98312588	98313548	Loss	95603704	103372005
NM_001011778	Olfr285	1335	15	0	98312588	98313548	98312588	98313548	Loss	95603704	103372005
NM_146281	Olfr284	1335	15	0	98340021	98340939	98340021	98340939	Loss	95603704	103372005
NM_147036	Olfr283	1335	15	0	98378178	98379108	98378178	98379108	Loss	95603704	103372005		Chr12q13.11-13.13
NR_015496	1700031M16Rik	1335	15	1	98398444	98416135	98416135	98416135	Loss	95603704	103372005
NM_146457	Olfr282	1336	15	1	98437469	98438397	98437470	98438397	Loss	95603704	103372005
NM_146280	Olfr281	1336	15	1	98456311	98457247	98456311	98457247	Loss	95603704	103372005
NM_010679	Lalba	1336	15	0	98480399	98482683	98480688	98482671	Loss	95603704	103372005	11
NM_001001807	Olfr279	1336	15	1	98497473	98498406	98497473	98498406	Loss	95603704	103372005
NM_133714	Kansl2	1336	15	0	98519100	98534221	98519421	98533768	Loss	95603704	103372005	1
NR_034051	Snora34	1336	15	0	98519716	98519834	98519834	98519834	Loss	95603704	103372005
NR_106171	Mir1291	1336	15	0	98519761	98519878	98519878	98519878	Loss	95603704	103372005
NR_034052	Snora2b	1336	15	0	98526347	98526459	98526459	98526459	Loss	95603704	103372005
NM_009833	Ccnt1	20	15	0	98543210	98567636	98543210	98567636	Loss	95603704	103372005	60
NR_028442	9330020H09Rik	1337	15	1	98567323	98570864	98570864	98570864	Loss	95603704	103372005
NM_001201322	4930415O20Rik	1337	15	1	98571003	98589588	98571045	98589460	Loss	95603704	103372005
NM_007405	Adcy6	1337	15	0	98589985	98607633	98592349	98604731	Loss	95603704	103372005	88
NM_001044741	Cacnb3	1337	15	1	98632327	98644536	98632478	98643571	Loss	95603704	103372005	36
NM_001286226	Cacnb3	1337	15	1	98634766	98644536	98635168	98643571	Loss	95603704	103372005	36
NM_007581	Cacnb3	1337	15	1	98634766	98644536	98635168	98643571	Loss	95603704	103372005	36
NM_001080981	Ddx23	1337	15	0	98645506	98662889	98645793	98658435	Loss	95603704	103372005	87
NM_172612	Rnd1	1337	15	0	98669204	98677461	98670596	98677349	Loss	95603704	103372005	26
NM_153518	Ccdc65	1338	15	1	98708226	98723333	98708395	98723107	Loss	95603704	103372005	46
NM_024169	Fkbp11	1338	15	0	98724367	98728198	98724384	98728085	Loss	95603704	103372005	14
NM_007478	Arf3	1338	15	0	98737625	98763118	98740332	98742740	Loss	95603704	103372005	14
NM_011718	Wnt10b	1338	15	0	98771751	98778150	98772475	98776963	Loss	95603704	103372005	46
NM_021279	Wnt1	1338	15	1	98789856	98793830	98790188	98792904	Loss	95603704	103372005	14
NM_001013741	Ddn	1338	15	0	98803781	98807925	98805276	98807813	Loss	95603704	103372005	41
NM_016781	Prkag1	167	15	0	98812796	98831508	98813372	98831438	Loss	95603704	103372005	34
NM_001033276	Kmt2d	1339	15	0	98831668	98871205	98834499	98866720	Loss	95603704	103372005	689
NM_026967	Rhebl1	1339	15	0	98877759	98881414	98878204	98881201	Loss	95603704	103372005	13
NM_007857	Dhh	1339	15	0	98893026	98898540	98893934	98898272	Loss	95603704	103372005	21
NM_029098	Lmbr1l	1339	15	0	98903920	98918098	98904440	98917921	Loss	95603704	103372005	35
NM_011654	Tuba1b	1339	15	0	98931430	98934390	98931581	98934335	Loss	95603704	103372005	27
NM_011653	Tuba1a	1339	15	0	98949846	98953501	98950033	98953453	Loss	95603704	103372005	2
NR_045991	4930578M01Rik	1340	15	1	98985964	98989281	98989281	98989281	Loss	95603704	103372005
NM_009448	Tuba1c	1340	15	1	99029890	99038105	99030421	99038009	Loss	95603704	103372005	36
NM_013639	Prph	1340	15	1	99055173	99058978	99055206	99058670	Loss	95603704	103372005	26
NM_001163589	Prph	1340	15	1	99055173	99058978	99055206	99058670	Loss	95603704	103372005	26
NM_001163588	Prph	1340	15	1	99055173	99058978	99055206	99058670	Loss	95603704	103372005	26
NM_030159	Troap	1340	15	1	99074972	99083409	99075354	99083275	Loss	95603704	103372005	80
NM_001162506	Troap	1340	15	1	99074972	99083409	99075354	99083275	Loss	95603704	103372005	80
NR_105925	Mir6960	1340	15	1	99080804	99080865	99080865	99080865	Loss	95603704	103372005
NM_001024702	C1ql4	1340	15	0	99084753	99087728	99084753	99087728	Loss	95603704	103372005	18
NM_176835	Dnajc22	1341	15	1	99099483	99104707	99100935	99104495	Loss	95603704	103372005	32
NM_139140	Spats2	1341	15	1	99126844	99212466	99149905	99212361	Loss	95603704	103372005	48
NM_010601	Kcnh3	1342	15	1	99224975	99242817	99224975	99242522	Loss	95603704	103372005	94
NM_001164156	Mcrs1	1342	15	0	99242816	99251961	99243133	99249985	Loss	95603704	103372005	48
NM_016766	Mcrs1	1342	15	0	99242816	99251961	99243133	99250472	Loss	95603704	103372005	48
NR_045627	1700120C14Rik	1342	15	1	99251787	99262041	99262041	99262041	Loss	95603704	103372005
NM_001081254	Fam186b	1342	15	0	99271017	99287180	99271232	99287040	Loss	95603704	103372005	76
NM_018786	Prpf40b	1342	15	1	99295408	99317007	99303345	99316553	Loss	95603704	103372005	90
NM_011711	Fmnl3	167	15	0	99317222	99370466	99318925	99370302	Loss	95603704	103372005	85
NM_001171034	Tmbim6	1343	15	1	99392946	99410049	99401607	99408498	Loss	95603704	103372005	13
NM_026669	Tmbim6	1343	15	1	99392946	99410049	99401607	99408498	Loss	95603704	103372005	13
NM_001171036	Tmbim6	1343	15	1	99392946	99410049	99401607	99408498	Loss	95603704	103372005	13
NM_001171035	Tmbim6	1343	15	1	99393218	99410049	99401607	99408498	Loss	95603704	103372005	13
NM_001001884	Nckap5l	1343	15	0	99422033	99457748	99422698	99434150	Loss	95603704	103372005	67
NM_029236	Bcdin3d	1343	15	0	99470083	99474730	99470458	99474692	Loss	95603704	103372005	23
NM_028224	Faim2	1344	15	0	99497004	99528165	99500147	99527594	Loss	95603704	103372005	35
NM_001038658	Faim2	1344	15	0	99497004	99528165	99500147	99527594	Loss	95603704	103372005	35
NM_009699	Aqp2	1344	15	1	99579055	99584545	99579152	99584042	Loss	95603704	103372005	38
NM_009701	Aqp5	1344	15	1	99591027	99594829	99591271	99594320	Loss	95603704	103372005	19
NM_175087	Aqp6	1344	15	1	99601399	99605477	99601407	99604307	Loss	95603704	103372005	27
NM_001253809	Racgap1	1345	15	0	99620495	99651656	99621388	99642967	Loss	95603704	103372005	39
NM_001253808	Racgap1	1345	15	0	99620495	99651656	99621388	99642967	Loss	95603704	103372005	39
NM_012025	Racgap1	1345	15	0	99620495	99651656	99621388	99642967	Loss	95603704	103372005	39
NM_009597	Asic1	1345	15	1	99670717	99701128	99671799	99699138	Loss	95603704	103372005
NM_031842	Smarcd1	1345	15	1	99702286	99713995	99702321	99712425	Loss	95603704	103372005	41
NM_010271	Gpd1	1345	15	1	99717592	99725007	99717607	99723287	Loss	95603704	103372005	25
NM_183256	Cox14	1345	15	1	99725617	99728136	99727652	99727826	Loss	95603704	103372005
NM_028015	Cers5	168	15	0	99735591	99772515	99736220	99772379	Loss	95603704	103372005
NM_001113545	Lima1	1346	15	0	99778467	99875456	99780296	99843793	Loss	95603704	103372005	72
NM_023063	Lima1	1346	15	0	99778467	99820149	99780296	99819643	Loss	95603704	103372005	72
NM_028180	1700030F18Rik	1347	15	0	99918347	99931658	99918450	99929942	Loss	95603704	103372005
NM_001284522	Larp4	168	15	1	99970064	100016358	99970266	100012174	Loss	95603704	103372005	67
NM_001080948	Larp4	168	15	1	99970064	100016358	99970266	100012174	Loss	95603704	103372005	67
NR_028124	2310068J16Rik	1347	15	0	99972166	99973287	99973287	99973287	Loss	95603704	103372005
NM_001284521	Larp4	168	15	1	99972779	100016358	99986060	100012174	Loss	95603704	103372005	67
NM_001024526	Larp4	168	15	1	99972779	100016358	99972965	100012174	Loss	95603704	103372005	67
NM_001284523	Larp4	168	15	1	99972779	100016358	99972965	100012174	Loss	95603704	103372005	67
NM_001159361	Dip2b	168	15	1	100038663	100219473	100038809	100215430	Loss	95603704	103372005	186
NR_037311	Mir3473	168	15	0	100078388	100188036	100188036	100188036	Loss	95603704	103372005
NM_172819	Dip2b	1349	15	1	100154395	100219473	100154456	100215430	Loss	95603704	103372005	186
NM_007497	Atf1	1349	15	1	100227858	100261248	100232738	100259959	Loss	95603704	103372005	4
NM_183109	Tmprss12	1350	15	1	100280836	100293053	100280882	100292761	Loss	95603704	103372005	35
NM_027334	Mettl7a1	1350	15	1	100304816	100314348	100304846	100313230	Loss	95603704	103372005
NM_001081471	Mettl7a3	1350	15	1	100334928	100340169	100334929	100339459	Loss	95603704	103372005
NM_199477	Mettl7a2	1350	15	1	100353199	100361819	100353209	100360785	Loss	95603704	103372005
NM_001024672	Mettl7a2Higd1c	1350	15	1	100353199	100384435	100353209	100383791	Loss	95603704	103372005
NM_001002900	Higd1c	1350	15	1	100364584	100383955	100365269	100383791	Loss	95603704	103372005	6
NM_008732	Slc11a2	168	15	0	100387899	100423055	100389083	100412224	Loss	95603704	103372005	51
NM_001146161	Slc11a2	168	15	0	100392657	100423055	100395212	100412224	Loss	95603704	103372005	51
NR_040351	Gm5475	1351	15	1	100423192	100428150	100428150	100428150	Loss	95603704	103372005
NM_134093	Letmd1	1351	15	1	100469033	100479252	100469123	100477846	Loss	95603704	103372005	37
NM_153407	Csrnp2	1351	15	0	100479569	100495239	100481803	100489585	Loss	95603704	103372005	53
NM_033476	Tfcp2	168	15	0	100502795	100551947	100504405	100551446	Loss	95603704	103372005	53
NM_010127	Pou6f1	1352	15	0	100575317	100586365	100578272	100584075	Loss	95603704	103372005	33
NR_045701	C330013E15Rik	1352	15	0	100614139	100615110	100615110	100615110	Loss	95603704	103372005
NM_011873	Dazap2	1352	15	1	100615661	100620761	100615711	100619496	Loss	95603704	103372005	8
NM_001033872	Smagp	1352	15	0	100621339	100636940	100621847	100636220	Loss	95603704	103372005	5
NM_174992	Smagp	1352	15	0	100621339	100636940	100621847	100636220	Loss	95603704	103372005	5
NR_104337	Smagp	1352	15	0	100621339	100636940	100636940	100636940	Loss	95603704	103372005	5
NM_001285414	Smagp	1352	15	0	100621339	100635559	100621847	100622704	Loss	95603704	103372005	5
NM_001285413	Smagp	1352	15	0	100621339	100635559	100621847	100622704	Loss	95603704	103372005	5
NR_104338	Smagp	1352	15	0	100621339	100636940	100636940	100636940	Loss	95603704	103372005	5
NM_001270537	Bin2	2	15	0	100641081	100669500	100641534	100669493	Loss	95603704	103372005	64
NR_105926	Mir6961	1352	15	0	100649162	100649229	100649229	100649229	Loss	95603704	103372005
NM_033612	Cela1	1353	15	0	100674421	100687920	100674699	100687893	Loss	95603704	103372005	41
NM_172451	Galnt6	1353	15	0	100689914	100729376	100693352	100716418	Loss	95603704	103372005	71
NM_001161768	Galnt6	1353	15	0	100689914	100720477	100693352	100716418	Loss	95603704	103372005	71
NM_001161767	Galnt6	1353	15	0	100689914	100729376	100693352	100716418	Loss	95603704	103372005	71
NR_045782	I730030J21Rik	1353	15	0	100730504	100732737	100732737	100732737	Loss	95603704	103372005
NR_045781	I730030J21Rik	1353	15	0	100730504	100732737	100732737	100732737	Loss	95603704	103372005
NM_021530	Slc4a8	169	15	1	100761746	100823971	100761929	100815631	Loss	95603704	103372005	129
NM_001077499	Scn8a	169	15	1	100870644	101045938	100936324	101040688	Loss	95603704	103372005	178
NM_011323	Scn8a	1355	15	1	100936270	101045938	100936324	101040688	Loss	95603704	103372005	178
NM_001214911	Fignl2	1355	15	0	101050191	101054399	101052464	101054399	Loss	95603704	103372005
NM_144790	Ankrd33	1356	15	1	101115754	101120024	101115881	101119721	Loss	95603704	103372005	41
NM_009612	Acvrl1	1356	15	1	101128521	101145336	101134679	101143477	Loss	95603704	103372005	65
NM_001277255	Acvrl1	1356	15	1	101128521	101145336	101134187	101143477	Loss	95603704	103372005	65
NM_001277257	Acvrl1	1356	15	1	101128521	101145336	101134679	101143477	Loss	95603704	103372005	65
NM_001277258	Acvrl1	1356	15	1	101128521	101145336	101134679	101143477	Loss	95603704	103372005	65
NM_001277259	Acvrl1	1356	15	1	101128521	101145336	101134679	101143477	Loss	95603704	103372005	65
NM_007395	Acvr1b	169	15	1	101174124	101212601	101174144	101210862	Loss	95603704	103372005	84
NR_105927	Mir6962	1357	15	1	101193868	101193931	101193931	101193931	Loss	95603704	103372005
NR_045328	A330009N23Rik	1357	15	0	101221190	101225186	101225186	101225186	Loss	95603704	103372005
NR_045327	A330009N23Rik	1357	15	0	101221190	101224777	101224777	101224777	Loss	95603704	103372005
NR_045326	A330009N23Rik	1357	15	0	101221190	101224121	101224121	101224121	Loss	95603704	103372005
NR_045996	AU021063	1357	15	1	101221246	101222155	101222155	101222155	Loss	95603704	103372005
NM_019518	Grasp	1357	15	1	101224206	101232756	101224301	101232016	Loss	95603704	103372005	23
NM_010444	Nr4a1	1357	15	1	101266845	101274794	101270084	101274252	Loss	95603704	103372005	55
NM_026566	9430023L20Rik	1357	15	1	101284300	101290934	101286998	101290672	Loss	95603704	103372005
NR_033803	6030408B16Rik	1357	15	1	101293211	101297426	101297426	101297426	Loss	95603704	103372005
NM_028770	Krt80	1358	15	0	101349570	101370125	101349914	101370054	Loss	95603704	103372005	39
NR_035462	Mir1941	1358	15	1	101369351	101369434	101369434	101369434	Loss	95603704	103372005
NM_033073	Krt7	1358	15	1	101412402	101427806	101412473	101427665	Loss	95603704	103372005	43
NM_016879	Krt85	169	15	0	101431013	101491303	101431793	101491303	Loss	95603704	103372005	85
NM_001003668	Krt83	1358	15	0	101431489	101438804	101431793	101438770	Loss	95603704	103372005	68
NM_025487	1700011A15Rik	169	15	1	101447744	101453909	101447851	101453629	Loss	95603704	103372005	48
NM_001166157	Krt81	1359	15	0	101459060	101463765	101459403	101463697	Loss	95603704	103372005	36
NM_010667	Krt86	1359	15	1	101473477	101479983	101473550	101479557	Loss	95603704	103372005
NM_001201323	5430421N21Rik	1359	15	0	101485129	101491512	101485383	101491449	Loss	95603704	103372005
NR_002872	Gm6042	1359	15	1	101503815	101506313	101506313	101506313	Loss	95603704	103372005
NM_008474	Krt84	1359	15	0	101525025	101532820	101525718	101532755	Loss	95603704	103372005	71
NM_053249	Krt82	1359	15	0	101541220	101550659	101541708	101550603	Loss	95603704	103372005	56
NM_177717	4732456N10Rik	1359	15	0	101552355	101562950	101553147	101562825	Loss	95603704	103372005
NM_133357	Krt75	1359	15	0	101563342	101573904	101564881	101573831	Loss	95603704	103372005	84
NR_002868	Gm5476	1360	15	0	101587316	101588572	101588572	101588572	Loss	95603704	103372005
NR_002869	Gm5477	1360	15	1	101608873	101610479	101610479	101610479	Loss	95603704	103372005
NM_001003670	Gm5414	1360	15	0	101624027	101628188	101624027	101628188	Loss	95603704	103372005
NR_003960	Gm5478	1360	15	0	101643019	101647380	101647380	101647380	Loss	95603704	103372005
NM_010669	Krt6b	1360	15	0	101676022	101680289	101676528	101680223	Loss	95603704	103372005	95
NM_008476	Krt6a	1360	15	0	101689927	101694305	101690466	101694248	Loss	95603704	103372005	98
NM_027011	Krt5	21	15	0	101707069	101712891	101707435	101712810	Loss	95603704	103372005	92
NM_019956	Krt71	1361	15	0	101733948	101743097	101734496	101743046	Loss	95603704	103372005	78
NR_033444	Krt74	1361	15	0	101754258	101763504	101763504	101763504	Loss	95603704	103372005	73
NM_213728	Krt72	1361	15	0	101776559	101786458	101776559	101786458	Loss	95603704	103372005	71
NM_212485	Krt73	1361	15	0	101793307	101802332	101793806	101802297	Loss	95603704	103372005	109
NM_010668	Krt2	1361	15	0	101810688	101818169	101811109	101818101	Loss	95603704	103372005	100
NM_008473	Krt1	1362	15	0	101845425	101850786	101845899	101850727	Loss	95603704	103372005	119
NM_001003667	Krt77	1362	15	0	101859855	101869618	101859855	101869618	Loss	95603704	103372005	61
NM_001033177	Krt76	1362	15	0	101884350	101892920	101884816	101892859	Loss	95603704	103372005	79
NM_008475	Krt4	1362	15	0	101918534	101924735	101919024	101924670	Loss	95603704	103372005	122
NM_146063	Krt79	1362	15	0	101929331	101940324	101929722	101940214	Loss	95603704	103372005	91
NM_212487	Krt78	1362	15	0	101946003	101954287	101946167	101954224	Loss	95603704	103372005	47
NM_031170	Krt8	1363	15	0	101996710	102004342	101996939	102004239	Loss	95603704	103372005	44
NM_010664	Krt18	1363	15	1	102028215	102032026	102028278	102031961	Loss	95603704	103372005	38
NM_145625	Eif4b	1363	15	1	102073772	102097173	102073950	102095333	Loss	95603704	103372005	44
NM_153533	Tenc1	170	15	1	102102987	102116401	102103086	102115996	Loss	95603704	103372005	97
NM_001033277	Spryd3	1364	15	0	102116527	102136215	102117578	102136158	Loss	95603704	103372005	32
NM_008344	Igfbp6	1364	15	1	102144185	102149512	102144547	102149302	Loss	95603704	103372005	18
NM_146064	Soat2	1364	15	1	102150574	102163436	102150633	102162947	Loss	95603704	103372005	47
NM_144942	Csad	1364	15	0	102176997	102189043	102177612	102188668	Loss	95603704	103372005	39
NM_153194	Zfp740	1364	15	1	102208266	102215601	102208731	102212685	Loss	95603704	103372005
NM_013566	Itgb7	1364	15	0	102215994	102231935	102216159	102227598	Loss	95603704	103372005	69
NM_001042727	Rarg	170	15	0	102234937	102246500	102236023	102246210	Loss	95603704	103372005	51
NM_011244	Rarg	170	15	0	102234937	102257522	102236023	102252602	Loss	95603704	103372005	51
NM_134100	Mfsd5	1365	15	1	102279455	102281744	102280194	102281547	Loss	95603704	103372005	39
NM_001014976	Espl1	1365	15	1	102296292	102324356	102296768	102324215	Loss	95603704	103372005	177
NM_027044	Pfdn5	1365	15	1	102326115	102331489	102326188	102331349	Loss	95603704	103372005	17
NM_021713	Myg1	1365	15	1	102331708	102338138	102331740	102337834	Loss	95603704	103372005
NM_153416	Aaas	1365	15	0	102338246	102350759	102338280	102350618	Loss	95603704	103372005	53
NM_130458	Sp7	1365	15	0	102357176	102366271	102358136	102366234	Loss	95603704	103372005	32
NM_013672	Sp1	1366	15	1	102406315	102436404	102406415	102431032	Loss	95603704	103372005	5
NM_144547	Amhr2	1366	15	1	102445366	102454639	102445473	102454506	Loss	95603704	103372005	66
NM_025385	Prr13	1366	15	1	102459169	102462806	102460127	102462215	Loss	95603704	103372005	11
NM_001170911	Prr13	1366	15	1	102459169	102462806	102460127	102462215	Loss	95603704	103372005	11
NM_001103166	Pcbp2	170	15	1	102470631	102500059	102473333	102498525	Loss	95603704	103372005	44
NM_011042	Pcbp2	170	15	1	102470631	102500059	102473333	102498525	Loss	95603704	103372005	44
NM_001103165	Pcbp2	170	15	1	102470631	102500059	102473333	102498525	Loss	95603704	103372005	44
NM_001174073	Pcbp2	170	15	1	102470631	102500059	102473333	102498525	Loss	95603704	103372005	44
NM_009582	Map3k12	170	15	0	102497646	102517004	102500080	102505534	Loss	95603704	103372005	99
NM_001163643	Map3k12	170	15	0	102497646	102517004	102500080	102505534	Loss	95603704	103372005	99
NM_009319	Tarbp2	1367	15	1	102518191	102523676	102518549	102523342	Loss	95603704	103372005	40
NM_001253795	Tarbp2	1367	15	1	102518191	102523676	102518549	102523342	Loss	95603704	103372005	40
NR_033409	Npff	1367	15	0	102523838	102524942	102524942	102524942	Loss	95603704	103372005	10
NM_018787	Npff	1367	15	0	102523838	102524621	102523926	102524608	Loss	95603704	103372005	10
NM_146065	Atf7	1367	15	0	102536643	102625421	102538174	102593719	Loss	95603704	103372005	30
NM_026468	Atp5g2	1368	15	0	102662867	102671047	102663013	102667749	Loss	95603704	103372005	17
NR_030460	Mir688	1368	15	0	102671791	102671866	102671866	102671866	Loss	95603704	103372005
NM_026192	Calcoco1	1368	15	0	102706776	102722178	102707368	102719697	Loss	95603704	103372005	56
NR_104334	Cistr-act	1368	15	0	102746440	102746909	102746909	102746909	Loss	95603704	103372005
NM_010464	Hoxc13	1370	15	1	102921130	102928814	102921187	102927425	Loss	95603704	103372005	3
NM_010463	Hoxc12	1370	15	1	102936852	102938517	102936852	102938517	Loss	95603704	103372005	20
NR_047528	Hotair	1370	15	0	102944061	102947946	102947946	102947946	Loss	95603704	103372005
NM_001024842	Hoxc11	1370	15	1	102954525	102956701	102954525	102956701	Loss	95603704	103372005	2
NM_010462	Hoxc10	1370	15	1	102966795	102971897	102966857	102971075	Loss	95603704	103372005	50
NR_029722	Mir196a-2	1370	15	1	102973349	102973434	102973434	102973434	Loss	95603704	103372005
NM_008272	Hoxc9	1370	15	1	102977031	102984444	102981652	102984139	Loss	95603704	103372005	27
NM_010466	Hoxc8	1370	15	1	102990538	102994254	102990779	102992855	Loss	95603704	103372005	17
NM_010465	Hoxc6	1370	15	1	103009561	103011881	103009605	103011041	Loss	95603704	103372005	33
NM_175730	Hoxc5	1370	15	1	103014007	103017429	103014081	103015442	Loss	95603704	103372005	27
NR_030526	Mir615	1370	15	1	103014909	103015001	103015001	103015001	Loss	95603704	103372005
NM_013553	Hoxc4	1371	15	1	103034394	103036852	103034722	103035992	Loss	95603704	103372005	31
NR_045743	D930007P13Rik	1371	15	0	103123069	103146828	103146828	103146828	Loss	95603704	103372005
NM_027885	Smug1	171	15	0	103153289	103163284	103155652	103157907	Loss	95603704	103372005	20
NM_001110216	Cbx5	1372	15	0	103191545	103215352	103199640	103213208	Loss	95603704	103372005	24
NM_007626	Cbx5	1372	15	0	103191545	103215352	103199640	103213208	Loss	95603704	103372005	24
NM_001076789	Cbx5	1372	15	0	103191545	103239816	103199640	103213208	Loss	95603704	103372005	24
NR_030558	Mir421	1372	15	1	103195810	103195830	103195830	103195830	Loss	95603704	103372005
NM_010447	Hnrnpa1	1372	15	1	103240396	103244962	103240513	103244014	Loss	95603704	103372005	41
NM_001039129	Hnrnpa1	1372	15	1	103240396	103244962	103240513	103244014	Loss	95603704	103372005	41
NR_104427	Hnrnpa1	1372	15	1	103240396	103246698	103246698	103246698	Loss	95603704	103372005	41
NR_002885	Gm10052	1372	15	1	103240431	103244584	103244584	103244584	Loss	95603704	103372005
NR_002883	Gm5643	1372	15	1	103240453	103244955	103244955	103244955	Loss	95603704	103372005
NM_008685	Nfe2	1372	15	0	103248217	103255416	103248440	103251042	Loss	95603704	103372005	30
NM_019817	Copz1	171	15	1	103272917	103299864	103272923	103298740	Loss	95603704	103372005	12
NR_029766	Mir148b	1373	15	1	103285124	103285221	103285221	103285221	Loss	95603704	103372005
NM_030720	Gpr84	1373	15	0	103308234	103310438	103308457	103309648	Loss	95603704	103372005	45
NM_013866	Zfp385a	1373	15	0	103313894	103340086	103314994	103340056	Loss	95603704	103372005
NM_010577	Itga5	1373	15	0	103344285	103366748	103345268	103366526	Loss	95603704	103372005	106
NR_105928	Mir6963	1373	15	0	103350454	103350525	103350525	103350525	Loss	95603704	103372005
NM_027444	Bbx	1	16	0	50191843	50432389	50197558	50280530	Gain	50363353	89501186	105
NR_040380	G730013B05Rik	970	16	1	50526244	50559459	50559459	50559459	Gain	50363353	89501186
NR_040379	G730013B05Rik	970	16	1	50528501	50559459	50559459	50559459	Gain	50363353	89501186
NM_027046	Ccdc54	970	16	0	50589858	50591154	50589911	50590901	Gain	50363353	89501186	59
NR_040566	4930542D17Rik	121	16	1	50590502	50654166	50654166	50654166	Gain	50363353	89501186
NR_028300	5330426P16Rik	972	16	0	50726750	50732773	50732773	50732773	Gain	50363353	89501186
NR_105782	Mir6363	972	16	1	50727131	50727245	50727245	50727245	Gain	50363353	89501186
NM_001033238	Cblb	122	16	1	52031548	52208046	52033022	52204692	Gain	50363353	89501186	131
NM_009655	Alcam	15	16	0	52248995	52452997	52253148	52452465	Gain	50363353	89501186	76
NR_040495	4930404A05Rik	987	16	0	52799507	52815744	52815744	52815744	Gain	50363353	89501186
NM_178720	Zpld1	1006	16	0	55225174	55283237	55226356	55267299	Gain	50363353	89501186	88
NM_030612	Nfkbiz	126	16	0	55811376	55838641	55812729	55822053	Gain	50363353	89501186	59
NM_001159395	Nfkbiz	126	16	0	55811376	55838641	55812729	55819695	Gain	50363353	89501186	59
NM_001159394	Nfkbiz	1010	16	0	55811376	55822138	55812729	55822053	Gain	50363353	89501186	59
NM_001134457	Nxpe3	1011	16	0	55839952	55895279	55844175	55890674	Gain	50363353	89501186
NM_028815	Cep97	1011	16	0	55899887	55934848	55905167	55934795	Gain	50363353	89501186	70
NM_001159364	Cep97	1011	16	0	55924360	55934848	55924941	55934795	Gain	50363353	89501186	70
NM_001159366	Cep97	1011	16	0	55924360	55934848	55924670	55934795	Gain	50363353	89501186	70
NM_001159365	Cep97	1011	16	0	55924360	55934848	55924820	55934795	Gain	50363353	89501186	70
NM_024218	Rpl24	126	16	1	55966274	55971437	55966433	55971391	Gain	50363353	89501186	9
NR_027965	2310061J03Rik	1012	16	0	55973267	55974617	55974617	55974617	Gain	50363353	89501186
NM_173026	Zbtb11	1012	16	1	55973803	56008912	55974061	56007325	Gain	50363353	89501186	83
NM_001024622	Pcnp	1012	16	0	56015507	56029717	56017190	56029666	Gain	50363353	89501186	10
NM_029092	Trmt10c	1012	16	0	56033719	56037774	56034025	56035270	Gain	50363353	89501186
NM_025483	Senp7	126	16	1	56075408	56190011	56075538	56188372	Gain	50363353	89501186	106
NM_001003971	Senp7	126	16	1	56075408	56190011	56075538	56188372	Gain	50363353	89501186	106
NM_001003973	Senp7	126	16	1	56075408	56126544	56075538	56126249	Gain	50363353	89501186	106
NM_001003972	Senp7	126	16	1	56075408	56126544	56075538	56126249	Gain	50363353	89501186	106
NM_174876	Impg2	126	16	1	56204312	56273753	56204531	56270792	Gain	50363353	89501186	175
NM_178790	Abi3bp	15	16	1	56477845	56690135	56477913	56689049	Gain	50363353	89501186	138
NM_001014422	Abi3bp	15	16	1	56477845	56690135	56477913	56689049	Gain	50363353	89501186	138
NM_001014423	Abi3bp	15	16	1	56477845	56690135	56477913	56689049	Gain	50363353	89501186	138
NM_001014424	Abi3bp	15	16	1	56477845	56690135	56477913	56689049	Gain	50363353	89501186	138
NM_001014399	Abi3bp	15	16	1	56477845	56690135	56477913	56689049	Gain	50363353	89501186	138
NM_019678	Tfg	1017	16	0	56690328	56717450	56690770	56712794	Gain	50363353	89501186	8
NM_001252443	Tfg	1017	16	0	56690328	56717450	56690770	56712794	Gain	50363353	89501186	8
NM_172825	Gpr128	127	16	0	56724608	56795858	56724754	56795661	Gain	50363353	89501186	135
NM_019631	Tmem45a	127	16	0	56805160	56886163	56806682	56825855	Gain	50363353	89501186	36
NM_183281	2310005G13Rik	1020	16	0	57036966	57071346	57038996	57071031	Gain	50363353	89501186
NM_138599	Tomm70a	127	16	1	57121713	57154530	57121861	57152736	Gain	50363353	89501186	71
NM_023175	Nit2	1021	16	0	57156664	57167332	57157074	57167287	Gain	50363353	89501186	36
NM_026254	Tbc1d23	1021	16	0	57168863	57231466	57170358	57231366	Gain	50363353	89501186	72
NM_027651	Tmem30c	127	16	0	57266138	57292851	57266409	57290907	Gain	50363353	89501186
NM_025599	Cmss1	127	16	0	57301999	57606867	57302198	57606726	Gain	50363353	89501186
NM_001040397	Filip1l	127	16	1	57353276	57572804	57506608	57572446	Gain	50363353	89501186	94
NM_001177871	Filip1l	1024	16	1	57549241	57572804	57569764	57572446	Gain	50363353	89501186	94
NM_007739	Col8a1	15	16	0	57624255	57754737	57626910	57632638	Gain	50363353	89501186	73
NM_028523	Dcbld2	128	16	1	58408534	58469745	58408755	58465789	Gain	50363353	89501186	72
NM_018784	St3gal6	1031	16	0	58470540	58523312	58470646	58493768	Gain	50363353	89501186	49
NM_001033404	Gm813	1032	16	0	58613685	58616978	58613821	58616943	Gain	50363353	89501186
NM_175011	E330017A01Rik	1032	16	0	58635261	58638403	58635329	58638373	Gain	50363353	89501186
NM_007757	Cpox	1032	16	1	58670207	58680389	58670427	58678757	Gain	50363353	89501186	38
NM_001162955	Gpr15	1032	16	0	58717434	58718724	58717641	58718724	Gain	50363353	89501186	60
NM_001252451	Cldn25	1033	16	1	58727909	58734247	58728077	58733059	Gain	50363353	89501186	28
NR_045518	Cldn25	1033	16	1	58727909	58734247	58734247	58734247	Gain	50363353	89501186	28
NR_045517	Cldn25	1033	16	1	58727909	58734247	58734247	58734247	Gain	50363353	89501186	28
NM_171826	Cldn25	1033	16	1	58727909	58734247	58729455	58733059	Gain	50363353	89501186	28
NM_001252450	Cldn25	1033	16	1	58727909	58734247	58728077	58733059	Gain	50363353	89501186	28
NM_147001	Olfr172	1033	16	0	58760152	58761240	58760244	58761174	Gain	50363353	89501186
NM_147000	Olfr173	1033	16	0	58796778	58797942	58796878	58797844	Gain	50363353	89501186
NM_147002	Olfr175-ps1	1033	16	0	58823780	58826761	58823780	58824707	Gain	50363353	89501186
NM_146993	Olfr176	1034	16	0	58872214	58873148	58872214	58873148	Gain	50363353	89501186
NM_146996	Olfr177	1034	16	0	58872218	58873148	58872218	58873148	Gain	50363353	89501186
NM_146997	Olfr178	1034	16	0	58889258	58890218	58889258	58890218	Gain	50363353	89501186
NM_001011662	Olfr180	1034	16	0	58915685	58918486	58915685	58916639	Gain	50363353	89501186
NM_146999	Olfr181	1034	16	0	58925556	58928644	58925615	58926569	Gain	50363353	89501186
NM_146485	Olfr183	1035	16	1	58995403	59000616	58999686	59000616	Gain	50363353	89501186
NM_146321	Olfr186	1035	16	0	59026975	59027905	59026975	59027905	Gain	50363353	89501186
NM_146322	Olfr187	1035	16	0	59035779	59039749	59035808	59036735	Gain	50363353	89501186
NM_146397	Olfr190	1035	16	0	59074154	59075078	59074154	59075078	Gain	50363353	89501186
NM_001011807	Olfr191	1035	16	0	59085551	59086481	59085551	59086481	Gain	50363353	89501186
NM_207549	Olfr192	1035	16	0	59098065	59098990	59098065	59098990	Gain	50363353	89501186
NM_001011791	Olfr193	1035	16	0	59109678	59110608	59109678	59110608	Gain	50363353	89501186
NM_001005524	Olfr194	1036	16	0	59119147	59120068	59119147	59120068	Gain	50363353	89501186
NM_146998	Olfr195	1036	16	1	59148851	59149778	59148851	59149778	Gain	50363353	89501186
NM_146779	Olfr196	1036	16	0	59167211	59168141	59167211	59168141	Gain	50363353	89501186
NM_146484	Olfr197	1036	16	0	59185555	59186481	59185555	59186481	Gain	50363353	89501186
NM_001011808	Olfr198	1036	16	0	59201503	59202424	59201503	59202424	Gain	50363353	89501186
NM_207550	Olfr199	1036	16	0	59215684	59216611	59215684	59216611	Gain	50363353	89501186
NM_146994	Olfr201	1037	16	0	59268738	59269665	59268738	59269665	Gain	50363353	89501186
NM_146995	Olfr202	1037	16	0	59283571	59284495	59283571	59284495	Gain	50363353	89501186
NM_146486	Olfr203	1037	16	1	59303154	59304075	59303154	59304075	Gain	50363353	89501186
NM_146992	Olfr204	1037	16	0	59314487	59315405	59314487	59315405	Gain	50363353	89501186
NM_001011736	Olfr205	1037	16	0	59328589	59329507	59328589	59329507	Gain	50363353	89501186
NM_146991	Olfr206	1037	16	0	59344778	59345699	59344778	59345699	Gain	50363353	89501186
NM_207551	Olfr209	1037	16	0	59361298	59362216	59361298	59362216	Gain	50363353	89501186
NM_146384	Olfr208	1037	16	0	59361298	59362216	59361298	59362216	Gain	50363353	89501186
NM_001011792	Olfr207	1037	16	0	59361298	59362216	59361298	59362216	Gain	50363353	89501186
NM_001081190	Gabrr3	1038	16	1	59407381	59461739	59407381	59461678	Gain	50363353	89501186	16
NR_040568	1700022E09Rik	1038	16	0	59466871	59469238	59469238	59469238	Gain	50363353	89501186
NM_025910	Mina	1038	16	1	59471774	59492451	59475537	59491899	Gain	50363353	89501186	42
NM_174848	Crybg3	129	16	0	59490774	59555752	59493596	59555747	Gain	50363353	89501186	97
NM_019665	Arl6	129	16	0	59613320	59639339	59613818	59632433	Gain	50363353	89501186	22
NR_040564	4930547E14Rik	129	16	1	59636944	59672993	59672993	59672993	Gain	50363353	89501186
NM_007938	Epha6	16	16	0	59653482	60605531	59654019	60605248	Gain	50363353	89501186	236
NM_178925	Nsun3	132	16	0	62734851	62786716	62735114	62786682	Gain	50363353	89501186	36
NM_026577	Arl13b	1064	16	0	62793688	62847040	62795631	62846743	Gain	50363353	89501186	22
NM_026588	Stx19	1064	16	1	62814675	62822722	62821822	62822701	Gain	50363353	89501186	25
NM_011173	Pros1	16	16	1	62854333	62929340	62854428	62928193	Gain	50363353	89501186	136
NM_010140	Epha3	133	16	0	63545217	63864157	63546130	63864047	Gain	50363353	89501186	370	Chr3p12.3-q13.12
NM_173861	Csnka2ip	1076	16	0	64477810	64479134	64477836	64478667	Gain	50363353	89501186
NM_026273	4930453N24Rik	1079	16	0	64766104	64770939	64766312	64770863	Gain	50363353	89501186
NM_028059	Zfp654	1079	16	0	64780346	64786321	64783268	64786214	Gain	50363353	89501186
NM_178647	Cggbp1	1079	16	1	64852084	64859491	64855572	64856076	Gain	50363353	89501186	18
NM_008310	Htr1f	16	16	0	64924728	65105784	64925826	64926927	Gain	50363353	89501186	78
NM_008849	Pou1f1	1084	16	1	65520628	65533981	65520628	65533981	Gain	50363353	89501186	45
NM_026879	Chmp2b	1085	16	0	65539132	65562697	65540139	65562508	Gain	50363353	89501186	29
NM_028572	Vgll3	1087	16	1	65815632	65863066	65815632	65860713	Gain	50363353	89501186	67
NM_001145977	Cadm2	0	16	0	66655420	67620908	66663092	67620231	Gain	50363353	89501186	127
NM_178721	Cadm2	0	16	0	66655420	67620908	66663092	67620231	Gain	50363353	89501186	127
NR_040512	1700010K23Rik	1093	16	1	66657117	66664626	66664626	66664626	Gain	50363353	89501186
NM_173069	Speer2	139	16	0	69856873	69863744	69857064	69863612	Gain	50363353	89501186
NM_028803	Gbe1	140	16	1	70313948	70569720	70314152	70569045	Gain	50363353	89501186	65
NR_040474	D16Ertd519e	1123	16	1	70616424	70624822	70624822	70624822	Gain	50363353	89501186
NR_040561	4931420L22Rik	1127	16	1	71131075	71139029	71139029	71139029	Gain	50363353	89501186
NR_040576	4930567J20Rik	1128	16	1	71249903	71267176	71267176	71267176	Gain	50363353	89501186
NM_019413	Robo1	142	16	1	72663148	73046100	72664139	73044362	Gain	50363353	89501186	225
NM_175549	Robo2	143	16	0	73892305	74410912	73895825	74410912	Gain	50363353	89501186	310
NR_030464	Mir691	1152	16	0	74341989	74342067	74342067	74342067	Gain	50363353	89501186
NM_001252513	Lipi	1161	16	0	75540513	75586061	75541053	75585950	Gain	50363353	89501186	101
NM_177142	Lipi	1161	16	0	75540513	75567682	75541053	75555852	Gain	50363353	89501186	101
NM_198302	Rbm11	1161	16	1	75592890	75602825	75592947	75600900	Gain	50363353	89501186	44
NR_027492	Hspa13	145	16	0	75755190	75766818	75766818	75766818	Gain	50363353	89501186	46
NM_030201	Hspa13	145	16	0	75755190	75766818	75757780	75766759	Gain	50363353	89501186	46
NM_023380	Samsn1	145	16	0	75858793	75909266	75859439	75909186	Gain	50363353	89501186	65
NR_040575	4930578N18Rik	145	16	1	76122612	76156086	76156086	76156086	Gain	50363353	89501186
NM_173440	Nrip1	1167	16	0	76290861	76373049	76291181	76294667	Gain	50363353	89501186	114
NR_040573	1700041M19Rik	1172	16	0	77004227	77010881	77010881	77010881	Gain	50363353	89501186
NM_013918	Usp25	146	16	1	77014068	77116780	77014095	77115562	Gain	50363353	89501186	147
NR_015543	2810055G20Rik	146	16	1	77329327	77558428	77558428	77558428	Gain	50363353	89501186
NR_029535	Mir99a	1177	16	1	77598935	77599000	77599000	77599000	Gain	50363353	89501186
NR_029728	Mirlet7c-1	1177	16	1	77599656	77599750	77599750	77599750	Gain	50363353	89501186
NR_029540	Mir125b-2	1177	16	1	77646272	77646343	77646343	77646343	Gain	50363353	89501186
NR_045698	E330011O21Rik	1182	16	0	78250862	78255454	78255454	78255454	Gain	50363353	89501186
NM_001276263	Cxadr	1182	16	1	78301670	78329968	78301831	78329238	Gain	50363353	89501186	46
NM_009988	Cxadr	1182	16	1	78301670	78359785	78301831	78359252	Gain	50363353	89501186	46
NM_001025192	Cxadr	1182	16	1	78301670	78340759	78301831	78336452	Gain	50363353	89501186	46
NM_009770	Btg3	1182	16	0	78359859	78376785	78360298	78373417	Gain	50363353	89501186	27
NR_002700	Gm7334	1182	16	0	78359862	78376757	78376757	78376757	Gain	50363353	89501186
NM_001252440	D16Ertd472e	1184	16	0	78540335	78576688	78545117	78576047	Gain	50363353	89501186
NM_001252439	D16Ertd472e	1184	16	0	78540335	78576688	78545117	78576047	Gain	50363353	89501186
NM_025967	D16Ertd472e	1184	16	0	78540335	78576688	78545117	78576047	Gain	50363353	89501186
NM_001252438	D16Ertd472e	1184	16	0	78540335	78576688	78545117	78576047	Gain	50363353	89501186
NR_040569	4930478L05Rik	1184	16	1	78560315	78564869	78564869	78564869	Gain	50363353	89501186
NM_139134	Chodl	1187	16	1	78930947	78951728	78931368	78950441	Gain	50363353	89501186	38
NM_008941	Tmprss15	148	16	0	78953007	79091097	78953799	79090917	Gain	50363353	89501186	214
NM_178855	Tmprss15	148	16	0	78953007	79091097	78953799	79090917	Gain	50363353	89501186	214
NM_001113208	Ncam2	150	16	1	81200696	81624287	81200913	81623453	Gain	50363353	89501186	236
NM_010954	Ncam2	150	16	1	81200696	81597805	81200913	81595313	Gain	50363353	89501186	236
NR_040567	4930553E22Rik	1228	16	1	84371142	84375505	84375505	84375505	Gain	50363353	89501186
NR_040537	4930529L06Rik	1231	16	1	84679788	84685147	84685147	84685147	Gain	50363353	89501186
NR_029565	Mir155	1231	16	1	84714139	84714204	84714204	84714204	Gain	50363353	89501186
NM_017404	Mrpl39	1231	16	0	84717579	84735302	84718333	84735217	Gain	50363353	89501186	36
NM_023844	Jam2	153	16	1	84774122	84826375	84774486	84822819	Gain	50363353	89501186	34
NM_016755	Atp5j	1232	16	0	84827870	84835574	84827957	84831492	Gain	50363353	89501186	9
NM_008065	Gabpa	1232	16	1	84835123	84863778	84839106	84860603	Gain	50363353	89501186	62
NM_001198825	App	154	16	0	84954435	85173707	84955330	85173558	Gain	50363353	89501186	98
NM_001198824	App	154	16	0	84954435	85173707	84955330	85173558	Gain	50363353	89501186	98
NM_001198823	App	154	16	0	84954435	85173707	84955330	85173558	Gain	50363353	89501186	98
NM_001198826	App	154	16	0	84954435	85173707	84955330	85173558	Gain	50363353	89501186	98
NM_007471	App	154	16	0	84954435	85173707	84955330	85173558	Gain	50363353	89501186	98
NR_045889	Gm10791	1233	16	1	84972210	84979451	84979451	84979451	Gain	50363353	89501186
NM_144853	Cyyr1	154	16	0	85456243	85550373	85457514	85550108	Gain	50363353	89501186	36
NM_009621	Adamts1	1239	16	0	85793827	85803115	85795400	85802710	Gain	50363353	89501186	140
NR_040506	4930556C24Rik	1239	16	1	85819210	85826772	85826772	85826772	Gain	50363353	89501186
NM_011782	Adamts5	1240	16	0	85858156	85901125	85862609	85900267	Gain	50363353	89501186	203
NM_001159331	N6amt1	1251	16	1	87354184	87368649	87354252	87367485	Gain	50363353	89501186	32
NM_026366	N6amt1	1251	16	1	87354184	87368649	87354252	87367571	Gain	50363353	89501186	32
NM_001081068	Ltn1	156	16	0	87376650	87432606	87378944	87432467	Gain	50363353	89501186	157
NM_016924	Rwdd2b	1252	16	0	87433330	87440592	87434391	87437500	Gain	50363353	89501186	29
NM_024258	Usp16	1252	16	1	87454984	87483513	87458681	87483231	Gain	50363353	89501186	68
NM_009840	Cct8	1252	16	0	87483324	87495869	87483987	87495788	Gain	50363353	89501186	45
NR_040375	B130034C11Rik	1252	16	1	87496072	87504038	87504038	87504038	Gain	50363353	89501186
NM_144854	Map3k7cl	156	16	1	87553329	87595336	87555940	87594418	Gain	50363353	89501186
NM_007520	Bach1	1254	16	1	87698953	87733346	87715390	87729871	Gain	50363353	89501186	78
NM_146072	Grik1	19	16	0	87895896	88290258	87896195	88289702	Gain	50363353	89501186	151
NM_010348	Grik1	19	16	0	87895896	88290258	87896195	88289702	Gain	50363353	89501186	151
NM_181490	Cldn17	1260	16	0	88505806	88506978	88506164	88506839	Gain	50363353	89501186	68
NM_018778	Cldn8	1260	16	0	88560825	88563183	88562357	88563035	Gain	50363353	89501186	44
NM_001163141	Krtap24-1	1261	16	0	88610708	88612279	88611489	88612236	Gain	50363353	89501186	50
NM_027173	2310079G19Rik	1261	16	0	88626787	88627666	88627043	88627601	Gain	50363353	89501186
NM_027105	Krtap26-1	1261	16	0	88646823	88647796	88647083	88647731	Gain	50363353	89501186	70
NM_001163105	Krtap27-1	1261	16	0	88671045	88671654	88671045	88671654	Gain	50363353	89501186	59
NM_027155	2310061N02Rik	1261	16	0	88707170	88707962	88707382	88707907	Gain	50363353	89501186
NM_183189	Krtap13-1	1261	16	1	88728861	88729611	88728889	88729396	Gain	50363353	89501186	51
NM_010671	Krtap13	1262	16	0	88750743	88751628	88751004	88751598	Gain	50363353	89501186
NM_054100	2310034C09Rik	1262	16	1	88758846	88759789	88758899	88759544	Gain	50363353	89501186
NM_027170	2310057N15Rik	1262	16	0	88773180	88774206	88773547	88774150	Gain	50363353	89501186
NR_045150	Gm20741	1262	16	0	88811439	88812220	88812220	88812220	Gain	50363353	89501186
NM_013707	Krtap14	1262	16	0	88825290	88826145	88825585	88826089	Gain	50363353	89501186
NM_013713	Krtap15	1262	16	1	88829008	88829844	88829046	88829499	Gain	50363353	89501186
NM_130876	Krtap19-1	1263	16	0	88868917	88869410	88869133	88869397	Gain	50363353	89501186	31
NM_130870	Krtap16-1	1263	16	0	88873664	88874269	88873829	88874255	Gain	50363353	89501186	19
NM_130857	Krtap19-3	1263	16	0	88877512	88878038	88877718	88877982	Gain	50363353	89501186	33
NM_130873	Krtap19-4	1263	16	0	88884785	88885089	88884811	88885066	Gain	50363353	89501186	23
NM_010676	Krtap19-5	1263	16	0	88895967	88896449	88896233	88896422	Gain	50363353	89501186	34
NM_133359	Krtap19-9b	1263	16	0	88931803	88932264	88932034	88932211	Gain	50363353	89501186
NM_183296	Krtap16-3	1263	16	0	88962303	88962873	88962562	88962823	Gain	50363353	89501186
NM_001191018	Krtap22-2	1264	16	0	89010379	89010759	89010504	89010708	Gain	50363353	89501186	7
NM_001199334	Gm10229	1264	16	1	89015276	89015846	89015328	89015562	Gain	50363353	89501186
NM_010672	Krtap6-1	1264	16	1	89031698	89032292	89031717	89031954	Gain	50363353	89501186	26
NM_001270487	Gm10228	1264	16	0	89040922	89041472	89041177	89041414	Gain	50363353	89501186
NM_130856	Krtap6-5	1264	16	0	89047288	89047899	89047606	89047843	Gain	50363353	89501186
NM_001276278	1110025L11Rik	1264	16	0	89063409	89064002	89063707	89063944	Gain	50363353	89501186
NM_001163615	Krtap20-2	1265	16	1	89205860	89206394	89205913	89206096	Gain	50363353	89501186	20
NM_028621	Krtap21-1	1267	16	0	89403026	89403774	89403365	89403752	Gain	50363353	89501186	24
NM_010673	Krtap6-2	1267	16	0	89419322	89420111	89419609	89420077	Gain	50363353	89501186	28
NM_010675	Krtap8-1	1267	16	0	89487373	89487952	89487721	89487907	Gain	50363353	89501186	21
NR_033476	Gm10789	1272	16	1	90142236	90146827	90146827	90146827	Loss	90006527	981711197		Chr21q22.11-22.3
NM_011434	Sod1	1273	16	1	90220741	90226324	90220857	90226257	Loss	90006527	981711197	17
NM_178923	Scaf4	1273	16	0	90229143	90284425	90229297	90284032	Loss	90006527	981711197	158
NM_015755	Hunk	159	16	1	90386396	90499553	90386455	90496748	Loss	90006527	981711197	88
NM_025642	Mis18a	1277	16	0	90719311	90727371	90719897	90727272	Loss	90006527	981711197	12
NM_029844	Mrap	1277	16	1	90738323	90749776	90738563	90749408	Loss	90006527	981711197	14
NM_029497	Urb1	1277	16	0	90751526	90810413	90751984	90810340	Loss	90006527	981711197	100
NM_027627	Eva1c	159	16	1	90830858	90904885	90831272	90904480	Loss	90006527	981711197
NM_001199210	Eva1c	159	16	1	90830858	90904885	90831272	90904480	Loss	90006527	981711197
NM_026502	1110004E09Rik	1278	16	0	90925810	90934849	90925971	90934720	Loss	90006527	981711197
NM_001164483	Synj1	159	16	0	90936096	91011308	90938239	91011190	Loss	90006527	981711197	169
NM_001045515	Synj1	159	16	0	90936100	91011095	90940475	91010147	Loss	90006527	981711197	169
NR_028368	4930404I05Rik	1279	16	1	91011248	91016503	91016503	91016503	Loss	90006527	981711197
NM_026110	Paxbp1	1279	16	0	91014036	91044379	91015060	91044354	Loss	90006527	981711197
NM_028905	4932438H23Rik	1279	16	0	91053934	91069145	91055553	91056246	Loss	90006527	981711197
NM_001163695	4932438H23Rik	1279	16	0	91053934	91069145	91055553	91056246	Loss	90006527	981711197
NM_016967	Olig2	19	16	1	91225549	91228677	91226399	91227371	Loss	90006527	981711197	24
NM_016968	Olig1	1281	16	1	91269768	91271939	91269876	91270659	Loss	90006527	981711197	4
NM_010509	Ifnar2	1282	16	1	91372782	91405587	91383898	91404414	Loss	90006527	981711197	37
NM_001110498	Ifnar2	1282	16	1	91372782	91394043	91383898	91393951	Loss	90006527	981711197	37
NM_008349	Il10rb	1282	16	1	91406234	91425834	91406317	91425123	Loss	90006527	981711197	38
NR_077219	A930006K02Rik	1282	16	1	91465103	91470123	91470123	91470123	Loss	90006527	981711197
NM_010508	Ifnar1	160	16	1	91485214	91510522	91485343	91505411	Loss	90006527	981711197	49
NM_008338	Ifngr2	1283	16	1	91547093	91564007	91547162	91563005	Loss	90006527	981711197	34
NM_030018	Tmem50b	1283	16	0	91574507	91597680	91576112	91587040	Loss	90006527	981711197	29
NM_001099738	Dnajc28	1283	16	0	91614256	91618999	91616196	91618634	Loss	90006527	981711197	52
NM_138664	Dnajc28	1283	16	0	91614256	91618999	91616196	91617354	Loss	90006527	981711197	52
NM_010256	Gart	1284	16	0	91621396	91646972	91621556	91643101	Loss	90006527	981711197	87
NM_019973	Son	1284	16	1	91647823	91663318	91647907	91662497	Loss	90006527	981711197	210
NM_178880	Son	1284	16	1	91647823	91679192	91647907	91678160	Loss	90006527	981711197	210
NM_021720	Donson	1284	16	0	91679264	91688728	91679888	91688712	Loss	90006527	981711197	37
NR_040389	Gm10785	1284	16	1	91688897	91715755	91715755	91715755	Loss	90006527	981711197
NM_026994	Cryzl1	1284	16	0	91689321	91728802	91689815	91717469	Loss	90006527	981711197	18
NM_133679	Cryzl1	1284	16	0	91689321	91728802	91689815	91717469	Loss	90006527	981711197	18
NM_001110275	Itsn1	160	16	1	91729370	91871655	91782192	91870194	Loss	90006527	981711197	185
NM_001110276	Itsn1	160	16	1	91729370	91832352	91782192	91828378	Loss	90006527	981711197	185
NM_010587	Itsn1	160	16	1	91729370	91920579	91782192	91912009	Loss	90006527	981711197	185
NM_138597	Atp5o	1286	16	0	91925222	91931630	91925277	91931555	Loss	90006527	981711197	9
NM_017391	Slc5a3	1287	16	1	92058321	92087473	92077056	92079213	Loss	90006527	981711197	65
NM_080456	Mrps6	1287	16	1	92058335	92112227	92058435	92111925	Loss	90006527	981711197	19
NM_134110	Kcne2	1289	16	1	92292388	92298133	92296586	92296958	Loss	90006527	981711197	13
NM_138743	Smim11	1289	16	1	92301302	92313041	92305385	92310956	Loss	90006527	981711197
NR_045300	1700048M11Rik	1289	16	0	92308715	92312466	92312466	92312466	Loss	90006527	981711197
NM_029252	4930563D23Rik	1289	16	0	92318762	92321441	92320642	92321398	Loss	90006527	981711197
NM_008424	Kcne1	1289	16	0	92346000	92359468	92348564	92348954	Loss	90006527	981711197	24
NR_105054	LOC101056236	1289	16	0	92377070	92382683	92382683	92382683	Loss	90006527	981711197
NM_001081549	Rcan1	161	16	0	92391952	92466146	92393452	92466078	Loss	90006527	981711197	21
NM_019466	Rcan1	1289	16	0	92391952	92400077	92393452	92399982	Loss	90006527	981711197	21
NM_029740	2410124H12Rik	1290	16	1	92478741	92497365	92478774	92497065	Loss	90006527	981711197
NM_172469	Clic6	161	16	1	92498146	92541241	92498453	92539596	Loss	90006527	981711197	50
NM_001111023	Runx1	161	16	0	92601465	92697329	92605654	92695753	Loss	90006527	981711197	698
NM_001111021	Runx1	161	16	0	92601465	92826074	92605654	92825646	Loss	90006527	981711197	698
NM_009821	Runx1	161	16	0	92601465	92697329	92605654	92695753	Loss	90006527	981711197	698
NM_001111022	Runx1	161	16	0	92601465	92826074	92605654	92825646	Loss	90006527	981711197	698
NR_040489	1810053B23Rik	1297	16	0	93343715	93358712	93358712	93358712	Loss	90006527	981711197
NR_040488	1810053B23Rik	1297	16	0	93343715	93354071	93354071	93354071	Loss	90006527	981711197
NR_040486	1810053B23Rik	1297	16	0	93343723	93353189	93353189	93353189	Loss	90006527	981711197
NR_040490	1810053B23Rik	1297	16	0	93344743	93354071	93354071	93354071	Loss	90006527	981711197
NR_040487	1810053B23Rik	1297	16	0	93346056	93359543	93359543	93359543	Loss	90006527	981711197
NR_040491	1810053B23Rik	1297	16	0	93346796	93359511	93359511	93359511	Loss	90006527	981711197
NR_030429	Mir802	1297	16	1	93369719	93369816	93369816	93369816	Loss	90006527	981711197
NR_040494	1700029J03Rik	162	16	0	93396814	93458872	93458872	93458872	Loss	90006527	981711197
NM_145482	Setd4	162	16	0	93583460	93603815	93583549	93601707	Loss	90006527	981711197	41
NM_007620	Cbr1	1299	16	1	93607836	93610349	93607965	93610231	Loss	90006527	981711197	20
NM_173047	Cbr3	1299	16	1	93683218	93690991	93683324	93690764	Loss	90006527	981711197	12
NM_026700	Dopey2	162	16	1	93711906	93740278	93716174	93740197	Loss	90006527	981711197	201
NM_027293	Dopey2	162	16	1	93711906	93810588	93716174	93810347	Loss	90006527	981711197	201
NM_001045529	Morc3	162	16	1	93832120	93876073	93832309	93874912	Loss	90006527	981711197	86
NM_028083	Chaf1b	1301	16	1	93883900	93906106	93884495	93906017	Loss	90006527	981711197	48
NM_019500	Cldn14	162	16	0	93919030	94008837	93919236	93919956	Loss	90006527	981711197	30
NM_001165926	Cldn14	1301	16	0	93919030	93929817	93919236	93919956	Loss	90006527	981711197	30
NM_001165925	Cldn14	1301	16	0	93919030	93929567	93919236	93919956	Loss	90006527	981711197	30
NM_011377	Sim2	162	16	1	94085259	94127032	94085815	94125892	Loss	90006527	981711197	46
NM_139145	Hlcs	162	16	0	94129305	94287856	94131793	94268587	Loss	90006527	981711197	70
NM_133229	Ripply3	1304	16	1	94328421	94336935	94328496	94335940	Loss	90006527	981711197
NM_001159620	Pigp	1304	16	0	94358762	94370330	94359127	94370269	Loss	90006527	981711197	9
NM_001159619	Pigp	1304	16	0	94364451	94370330	94364662	94370269	Loss	90006527	981711197	9
NM_019543	Pigp	1304	16	0	94364451	94371015	94364662	94370170	Loss	90006527	981711197	9
NM_001159618	Pigp	1304	16	0	94364451	94370550	94364662	94370430	Loss	90006527	981711197	9
NM_001159616	Pigp	1304	16	0	94364451	94370710	94364662	94370170	Loss	90006527	981711197	9
NM_001159617	Pigp	1304	16	0	94364451	94371015	94364662	94370937	Loss	90006527	981711197	9
NM_009441	Ttc3	20	16	1	94370738	94469221	94383922	94468000	Loss	90006527	981711197	202
NM_007834	Dscr3	163	16	0	94497723	94526629	94498999	94526394	Loss	90006527	981711197	22
NM_007890	Dyrk1a	163	16	1	94570205	94695519	94611494	94692201	Loss	90006527	981711197	88
NM_001113389	Dyrk1a	163	16	1	94570906	94695519	94611494	94692201	Loss	90006527	981711197	88
NM_001025584	Kcnj6	163	16	0	94748682	94997696	94749265	94941211	Loss	90006527	981711197	61
NM_010606	Kcnj6	163	16	0	94761079	94997696	94762359	94941211	Loss	90006527	981711197	61
NM_001025590	Kcnj6	1308	16	0	94822531	94856690	94825002	94833196	Loss	90006527	981711197	61
NM_001025585	Kcnj6	163	16	0	94831729	94997696	94832266	94941211	Loss	90006527	981711197	61
NM_001271687	Kcnj15	163	16	1	95257557	95300258	95291826	95296729	Loss	90006527	981711197	50
NM_019664	Kcnj15	163	16	1	95257557	95300258	95295601	95296729	Loss	90006527	981711197	50
NM_001271689	Kcnj15	163	16	1	95257557	95300258	95295601	95296729	Loss	90006527	981711197	50
NM_001271693	Kcnj15	163	16	1	95257557	95300258	95295601	95296729	Loss	90006527	981711197	50
NM_001271695	Kcnj15	163	16	1	95257557	95300258	95295601	95296729	Loss	90006527	981711197	50
NM_001271694	Kcnj15	163	16	1	95257557	95300258	95291826	95296729	Loss	90006527	981711197	50
NM_001271692	Kcnj15	163	16	1	95257557	95300258	95291826	95296729	Loss	90006527	981711197	50
NM_001271691	Kcnj15	163	16	1	95257557	95300258	95295601	95296729	Loss	90006527	981711197	50
NM_001271690	Kcnj15	163	16	1	95257557	95300258	95291826	95296729	Loss	90006527	981711197	50
NM_001039056	Kcnj15	163	16	1	95257557	95300258	95295601	95296729	Loss	90006527	981711197	50
NM_001039057	Kcnj15	163	16	1	95257557	95300258	95291826	95296729	Loss	90006527	981711197	50
NR_073406	Kcnj15	163	16	1	95257557	95300258	95300258	95300258	Loss	90006527	981711197	50
NM_133659	Erg	20	16	0	95360203	95530365	95360805	95524565	Loss	90006527	981711197	4
NM_011809	Ets2	1315	16	1	95702406	95721049	95706420	95719138	Loss	90006527	981711197	54
NR_040485	1600002D24Rik	1316	16	0	95831122	95898713	95898713	95898713	Loss	90006527	981711197
NR_040484	1600002D24Rik	1316	16	0	95841885	95929077	95929077	95929077	Loss	90006527	981711197
NM_019537	Psmg1	1317	16	0	95979934	95990903	95980036	95990890	Loss	90006527	981711197	12
NM_145125	Brwd1	164	16	0	95992091	96082428	95993597	96082302	Loss	90006527	981711197	184
NM_001103179	Brwd1	164	16	0	96001547	96082428	96002188	96082302	Loss	90006527	981711197	184
NM_176928	Brwd1	164	16	0	96066667	96082428	96068462	96082302	Loss	90006527	981711197	184
NM_008251	Hmgn1	1318	16	0	96121587	96127725	96122375	96127604	Loss	90006527	981711197	7
NM_207301	Wrb	1318	16	1	96145418	96157852	96145476	96155952	Loss	90006527	981711197	16
NM_001001492	Lca5l	1318	16	0	96158405	96192257	96159067	96180049	Loss	90006527	981711197	60
NM_015825	Sh3bgr	164	16	1	96200469	96228933	96200703	96224560	Loss	90006527	981711197	29
NM_001122993	B3galt5	1319	16	1	96235800	96319858	96315168	96316095	Loss	90006527	981711197	44
NM_033149	B3galt5	1319	16	1	96281031	96319858	96315168	96316095	Loss	90006527	981711197	44
NM_001177887	Igsf5	1320	16	1	96361756	96404030	96364026	96403361	Loss	90006527	981711197	68
NM_001177886	Igsf5	1320	16	1	96361760	96422121	96364026	96421836	Loss	90006527	981711197	68
NM_028078	Igsf5	1320	16	1	96361763	96404030	96364026	96403361	Loss	90006527	981711197	68
NM_008405	Itgb2l	1320	16	0	96422297	96443614	96422620	96438797	Loss	90006527	981711197
NM_008791	Pcp4	20	16	1	96467605	96525793	96467781	96525517	Loss	90006527	981711197	13
NM_031174	Dscam	165	16	0	96592078	97170735	96593058	97170276	Loss	90006527	981711197	383
NM_019517	Bace2	165	16	1	97356727	97439012	97356801	97436895	Loss	90006527	981711197	47
NR_003520	Mx1	1328	16	0	97447034	97462906	97462906	97462906	Loss	90006527	981711197	64
NM_010846	Mx1	1328	16	0	97447036	97462905	97448141	97460758	Loss	90006527	981711197	64
NM_020622	Fam3b	1328	16	0	97471085	97504936	97471133	97504841	Loss	90006527	981711197	24
NR_003508	Mx2	1329	16	1	97536080	97560901	97560901	97560901	Loss	90006527	981711197	98
NM_013606	Mx2	1329	16	1	97536082	97560899	97538645	97560569	Loss	90006527	981711197	98
NM_015775	Tmprss2	1329	16	0	97564681	97611195	97566139	97599269	Loss	90006527	981711197	6
NM_023663	Ripk4	1330	16	0	97741941	97763755	97743084	97763709	Loss	90006527	981711197	94
NM_144789	Prdm15	1331	16	0	97791466	97851227	97794179	97851119	Loss	90006527	981711197	126
NM_174847	C2cd2	166	16	0	97855208	97922633	97859355	97922315	Loss	90006527	981711197	49
NR_105929	Mir6964	1331	16	0	97877232	97877291	97877291	97877291	Loss	90006527	981711197
NM_175428	Zbtb21	1332	16	0	97947434	97962621	97949880	97956829	Loss	90006527	981711197
NM_001081685	Zbtb21	1332	16	0	97947434	97962621	97949880	97956829	Loss	90006527	981711197
NM_001081684	Zbtb21	1332	16	0	97947434	97962621	97949880	97953081	Loss	90006527	981711197
NR_015491	A630089N07Rik	1333	16	0	98062511	98082439	98082439	98082439	Loss	90006527	981711197
NM_021792	Iigp1	1045	18	1	60376028	60392629	60389811	60391053	Loss	60343197	62413405		Chr5q32
NM_001146275	Iigp1	1045	18	1	60376028	60392629	60389811	60391053	Loss	60343197	62413405
NM_134133	Smim3	1046	18	0	60474190	60501983	60475395	60475578	Loss	60343197	62413405	1
NM_026302	Dctn4	130	18	1	60526220	60558762	60526230	60556441	Loss	60343197	62413405	40
NM_025776	Rbm22	1047	18	1	60560785	60572729	60560825	60571953	Loss	60343197	62413405	40
NM_133363	Myoz3	1047	18	0	60573716	60591716	60576349	60590246	Loss	60343197	62413405	26
NM_177340	Synpo	1047	18	0	60593989	60624305	60595825	60604155	Loss	60343197	62413405	84
NM_001109975	Synpo	1047	18	0	60600205	60610104	60602082	60604155	Loss	60343197	62413405	84
NR_045401	G630071F17Rik	1047	18	1	60663409	60671624	60671624	60671624	Loss	60343197	62413405
NM_008306	Ndst1	130	18	0	60685975	60713389	60689244	60713235	Loss	60343197	62413405	91
NM_020600	Rps14	1048	18	1	60774595	60778546	60776402	60778498	Loss	60343197	62413405	11
NM_010545	Cd74	1048	18	1	60803848	60812652	60803933	60812162	Loss	60343197	62413405	15
NM_001042605	Cd74	1048	18	1	60803848	60812652	60803933	60812162	Loss	60343197	62413405	15
NR_039567	Mir5107	1048	18	1	60812075	60812163	60812163	60812163	Loss	60343197	62413405
NM_001198984	Tcof1	16	18	0	60813755	60848964	60814541	60848858	Loss	60343197	62413405	90
NM_011552	Tcof1	16	18	0	60813755	60848964	60814541	60848858	Loss	60343197	62413405	90
NM_001038499	Arsi	1049	18	1	60912239	60917768	60912239	60917768	Loss	60343197	62413405	69
NM_177407	Camk2a	131	18	1	60925631	60988152	60925778	60984780	Loss	60343197	62413405	51
NR_106079	Mir7220	1050	18	1	60953872	60953932	60953932	60953932	Loss	60343197	62413405
NR_105948	Mir6982	1050	18	1	60958072	60958140	60958140	60958140	Loss	60343197	62413405
NM_001286809	Camk2a	1050	18	1	60963553	60988152	60963846	60984780	Loss	60343197	62413405	51
NM_009792	Camk2a	1050	18	1	60963553	60988152	60963846	60984780	Loss	60343197	62413405	51
NM_201353	Slc6a7	1050	18	0	60995379	61014199	60996618	61014009	Loss	60343197	62413405	58
NM_009880	Cdx1	1050	18	0	61018861	61036199	61019725	61036120	Loss	60343197	62413405	13
NM_001146268	Pdgfrb	131	18	1	61045149	61085067	61060149	61083383	Loss	60343197	62413405	157
NM_008809	Pdgfrb	131	18	1	61045149	61085067	61060149	61083383	Loss	60343197	62413405	157
NM_001037859	Csf1r	1051	18	1	61105571	61131139	61105949	61130480	Loss	60343197	62413405	159
NR_105949	Mir6983	1051	18	1	61117467	61117531	61117531	61117531	Loss	60343197	62413405
NM_134134	Hmgxb3	1051	18	0	61131276	61177050	61132139	61172284	Loss	60343197	62413405	38
NM_178277	Hmgxb3	1051	18	0	61131276	61177049	61132139	61172284	Loss	60343197	62413405	38
NM_007885	Slc26a2	131	18	0	61196853	61211596	61198137	61202379	Loss	60343197	62413405	52
NM_146086	Pde6a	1052	18	1	61220498	61289718	61220604	61288209	Loss	60343197	62413405	105
NM_133249	Ppargc1b	131	18	0	61298135	61400431	61298682	61400367	Loss	60343197	62413405	82
NR_045419	A530050N04Rik	131	18	0	61470224	61484607	61484607	61484607	Loss	60343197	62413405
NM_177828	Arhgef37	1054	18	0	61493793	61536536	61494839	61523992	Loss	60343197	62413405	49
NM_146087	Csnk1a1	1054	18	1	61555581	61588299	61555750	61587433	Loss	60343197	62413405	33
NR_045420	Gm20748	1055	18	1	61639652	61647503	61647503	61647503	Loss	60343197	62413405
NR_045402	Mir143hg	1055	18	0	61645877	61665538	61665538	61665538	Loss	60343197	62413405
NR_029557	Mir145	1055	18	0	61647824	61647894	61647894	61647894	Loss	60343197	62413405
NR_029601	Mir143	1055	18	0	61649195	61649258	61649258	61649258	Loss	60343197	62413405
NM_019508	Il17b	1055	18	1	61687934	61692537	61687983	61692437	Loss	60343197	62413405	17
NM_172832	Pcyox1l	1055	18	0	61696836	61707635	61697311	61707581	Loss	60343197	62413405	39
NM_021296	Grpel2	1055	18	0	61712423	61726331	61715762	61726299	Loss	60343197	62413405	20
NR_029432	1500015A07Rik	1055	18	1	61726389	61728253	61728253	61728253	Loss	60343197	62413405
NM_178928	Afap1l1	131	18	0	61730261	61786662	61731286	61786591	Loss	60343197	62413405	94
NM_198649	Ablim3	16	18	0	61799392	61911824	61801294	61911241	Loss	60343197	62413405	104
NM_001164491	Ablim3	16	18	0	61799392	61911852	61801294	61911241	Loss	60343197	62413405	104
NM_172628	Sh3tc2	132	18	1	61953074	62015719	61953115	62015090	Loss	60343197	62413405	112
NM_007420	Adrb2	1059	18	0	62177712	62179981	62178495	62179752	Loss	60343197	62413405	46
NM_008313	Htr4	132	18	1	62324203	62467802	62341051	62464524	Loss	60343197	62413405	52
NM_013685	Tcf4	139	18	1	69344491	69687967	69347298	69682819	Gain	69396507	73186898	106	Chr18q21.2
NM_001083967	Tcf4	139	18	1	69345720	69687967	69347298	69682819	Gain	69396507	73186898	106
NM_201362	Ccdc68	1118	18	1	69925558	69969484	69938853	69969035	Gain	69396507	73186898	44
NM_001082553	Rab27b	139	18	0	69979130	70141590	69985187	69996221	Gain	69396507	73186898	24
NM_030554	Rab27b	139	18	0	69979130	70053369	69985187	69996221	Gain	69396507	73186898	24
NM_029346	Dynap	1120	18	0	70240428	70244584	70240967	70244382	Gain	69396507	73186898
NM_172967	4930503L19Rik	1122	18	0	70453139	70472480	70453315	70469740	Gain	69396507	73186898
NM_029019	Stard6	1122	18	1	70472544	70501063	70476103	70500625	Gain	69396507	73186898	20
NM_011972	Poli	140	18	0	70508679	70530321	70508913	70530287	Gain	69396507	73186898	75
NM_001136090	Poli	140	18	0	70508679	70530138	70508913	70528738	Gain	69396507	73186898	75
NR_105775	Mir6357	1123	18	1	70516785	70516889	70516889	70516889	Gain	69396507	73186898
NM_010773	Mbd2	1123	18	1	70568291	70626131	70568416	70622709	Gain	69396507	73186898	28
NM_007831	Dcc	17	18	0	71253631	72351069	71258989	72350446	Gain	69396507	73186898	399
NM_144946	Neto1	1244	18	1	86394951	86501897	86395882	86500073	Gain	85777304	90686289	157	Chr18q22.2-22.3
NM_172633	Cbln2	1246	18	1	86713047	86718283	86713068	86716778	Gain	85777304	90686289	43
NM_018821	Socs6	1263	18	0	88867879	88894207	88869187	88870789	Gain	85777304	90686289	60
NM_175542	Rttn	19	18	1	88971789	89131014	88972047	89130684	Gain	85777304	90686289	206
NR_105777	Mir6359	1263	18	1	88972029	88972110	88972110	88972110	Gain	85777304	90686289
NM_178687	Cd226	158	18	1	89197426	89270327	89206595	89269081	Gain	85777304	90686289	51
NM_001039149	Cd226	158	18	1	89197426	89270327	89206595	89269081	Gain	85777304	90686289	51
NM_001039173	Dok6	158	18	0	89301134	89769136	89301134	89769136	Gain	85777304	90686289	60
NM_198295	Tmx3	1275	18	1	90510153	90543267	90510322	90540196	Gain	85777304	90686289	49
NM_153077	Il1f10	770	2	1	24291195	24293820	24291223	24293769	Loss	24287744	36092009	17
NM_031167	Il1rn	770	2	1	24336859	24351491	24336982	24349630	Loss	24287744	36092009	17
NM_001159562	Il1rn	770	2	1	24345290	24351491	24345349	24349630	Loss	24287744	36092009	17
NM_001039701	Il1rn	770	2	1	24345370	24351491	24345452	24349630	Loss	24287744	36092009	17
NM_177611	Psd4	771	2	1	24385396	24408729	24394125	24407234	Loss	24287744	36092009	88
NM_011040	Pax8	771	2	0	24420550	24475599	24421547	24475097	Loss	24287744	36092009	45
NM_001042528	Cacna1b	96	2	0	24603888	24763152	24606569	24763047	Loss	24287744	36092009	281
NM_007579	Cacna1b	96	2	0	24603888	24763152	24606569	24763047	Loss	24287744	36092009	281
NM_001109687	Ehmt1	96	2	0	24790768	24919609	24791949	24919574	Loss	24287744	36092009	118
NM_001109686	Ehmt1	96	2	0	24790768	24919609	24791949	24919574	Loss	24287744	36092009	118
NM_001012518	Ehmt1	96	2	0	24790768	24919609	24791949	24919574	Loss	24287744	36092009	118
NM_172545	Ehmt1	96	2	0	24790768	24919609	24791949	24919574	Loss	24287744	36092009	118
NM_178408	Arrdc1	775	2	0	24925351	24935281	24925605	24935145	Loss	24287744	36092009	27
NM_001162485	Arrdc1	775	2	0	24925351	24935281	24925605	24935145	Loss	24287744	36092009	27
NR_027876	Arrdc1	775	2	0	24925354	24935281	24935281	24935281	Loss	24287744	36092009	27
NM_026021	Zmynd19	775	2	1	24949801	24959413	24949996	24959061	Loss	24287744	36092009	17
NM_026044	Dph7	775	2	1	24962421	24973471	24962478	24972010	Loss	24287744	36092009
NM_001031808	Mrpl41	775	2	0	24972469	24975098	24974250	24974658	Loss	24287744	36092009	6
NM_146251	Pnpla7	96	2	1	24976032	25054072	24976283	25053793	Loss	24287744	36092009	145
NM_001177654	Nsmf	776	2	1	25054378	25062881	25054600	25061769	Loss	24287744	36092009	4
NM_020276	Nsmf	776	2	1	25054378	25062881	25054600	25061769	Loss	24287744	36092009	4
NM_001177655	Nsmf	776	2	1	25054378	25062881	25054600	25061769	Loss	24287744	36092009	4
NM_001039387	Nsmf	776	2	1	25054378	25062881	25054600	25061769	Loss	24287744	36092009	4
NM_001039386	Nsmf	776	2	1	25054378	25062881	25054600	25061769	Loss	24287744	36092009	4
NM_028093	Entpd8	776	2	1	25080322	25085719	25081821	25085152	Loss	24287744	36092009	27
NM_001163626	Noxa1	776	2	0	25085669	25095205	25085723	25094924	Loss	24287744	36092009	36
NM_172204	Noxa1	776	2	0	25085669	25095205	25085723	25094924	Loss	24287744	36092009	36
NM_025980	Nrarp	777	2	1	25180757	25183332	25181110	25181455	Loss	24287744	36092009	9
NM_146115	Tor4a	777	2	0	25192719	25196813	25194608	25195889	Loss	24287744	36092009
NM_021393	Nelfb	777	2	0	25199711	25211489	25200319	25211203	Loss	24287744	36092009
NM_028961	4933433C11Rik	777	2	0	25212558	25214630	25213038	25214601	Loss	24287744	36092009
NM_026624	Fam166a	777	2	1	25218744	25222281	25218800	25222171	Loss	24287744	36092009	48
NM_146116	Tubb4b	777	2	0	25222157	25224702	25222307	25224590	Loss	24287744	36092009
NM_080854	Slc34a3	777	2	0	25228896	25234234	25229050	25233387	Loss	24287744	36092009	40
NM_001033410	Gm757	777	2	0	25234475	25236787	25235868	25236339	Loss	24287744	36092009
NM_026415	2310002J15Rik	777	2	0	25238818	25239897	25239069	25239498	Loss	24287744	36092009
NM_176834	Rnf208	777	2	1	25242928	25244261	25243295	25244093	Loss	24287744	36092009	12
NM_001252541	Ndor1	777	2	0	25244812	25255414	25247709	25255351	Loss	24287744	36092009	44
NM_001252542	Ndor1	777	2	0	25244812	25255414	25245774	25254869	Loss	24287744	36092009	44
NM_001082476	Ndor1	777	2	0	25244812	25255414	25247709	25255351	Loss	24287744	36092009	44
NM_177344	Tmem203	777	2	1	25255438	25256352	25255669	25256080	Loss	24287744	36092009	10
NM_175286	Tprn	777	2	1	25262597	25269886	25262687	25269418	Loss	24287744	36092009	26
NM_023464	Ssna1	777	2	0	25271038	25272418	25271473	25272349	Loss	24287744	36092009	11
NM_175300	Anapc2	777	2	1	25272465	25285916	25272515	25285463	Loss	24287744	36092009	67
NM_030055	Tmem210	777	2	1	25288144	25289187	25288174	25289145	Loss	24287744	36092009
NM_146117	Lrrc26	777	2	1	25289910	25291193	25289988	25291060	Loss	24287744	36092009	2
NM_001177657	Grin1	97	2	0	25291176	25319163	25292059	25318886	Loss	24287744	36092009	58
NM_001177656	Grin1	97	2	0	25291176	25319163	25292059	25318886	Loss	24287744	36092009	58
NM_001242940	Grin1os	97	2	1	25291219	25298928	25296011	25297012	Loss	24287744	36092009
NM_008169	Grin1	97	2	0	25292246	25319163	25292367	25318886	Loss	24287744	36092009	58
NR_027448	AA543186	778	2	0	25327449	25332571	25332571	25332571	Loss	24287744	36092009
NM_001029983	Man1b1	778	2	1	25332742	25352213	25332859	25350565	Loss	24287744	36092009	44
NM_031843	Dpp7	778	2	0	25352289	25356332	25352418	25356327	Loss	24287744	36092009	24
NM_001033293	Uap1l1	778	2	0	25361491	25365626	25361646	25365615	Loss	24287744	36092009	26
NM_001081085	Sapcd2	778	2	1	25372320	25378213	25372430	25376480	Loss	24287744	36092009
NM_009849	Entpd2	778	2	1	25395873	25401323	25395972	25400973	Loss	24287744	36092009	31
NM_008721	Npdc1	778	2	1	25403049	25409494	25403253	25409191	Loss	24287744	36092009	24
NM_001177367	Fut7	778	2	1	25423693	25426373	25424765	25425901	Loss	24287744	36092009	26
NM_001177366	Fut7	778	2	1	25423693	25426373	25423814	25425901	Loss	24287744	36092009	26
NM_013524	Fut7	778	2	1	25423693	25426373	25424765	25425901	Loss	24287744	36092009	26
NM_007379	Abca2	779	2	1	25428673	25448539	25428769	25447876	Loss	24287744	36092009	129
NR_037270	Mir3087	779	2	1	25442778	25442834	25442834	25442834	Loss	24287744	36092009
NM_027085	Clic3	779	2	1	25456842	25458772	25456878	25458723	Loss	24287744	36092009	15
NM_153557	BC029214	779	2	0	25459487	25461094	25459661	25460911	Loss	24287744	36092009
NM_008963	Ptgds	779	2	0	25466711	25469749	25467325	25469673	Loss	24287744	36092009	15
NM_029958	Lcn12	779	2	0	25490844	25493911	25490923	25493856	Loss	24287744	36092009	13
NM_001271777	C8g	779	2	0	25498649	25501719	25498809	25501563	Loss	24287744	36092009	12
NM_027062	C8g	779	2	0	25498649	25500506	25498809	25500231	Loss	24287744	36092009	12
NM_013908	Fbxw5	779	2	1	25500777	25505470	25501958	25504965	Loss	24287744	36092009	40
NM_009422	Traf2	779	2	0	25517981	25546894	25519409	25539053	Loss	24287744	36092009	46
NM_021519	Edf1	97	2	1	25557899	25562082	25557951	25561912	Loss	24287744	36092009	7
NM_001081199	Mamdc4	780	2	0	25563114	25571316	25563306	25571217	Loss	24287744	36092009	65
NM_029293	Phpt1	780	2	0	25573430	25574871	25573606	25574839	Loss	24287744	36092009	9
NM_001005424	Gm996	780	2	0	25575415	25580099	25576972	25579897	Loss	24287744	36092009
NM_001024616	Rabl6	780	2	0	25583017	25608446	25583790	25608242	Loss	24287744	36092009	1
NM_029859	4921530D09Rik	780	2	0	25608628	25617678	25608674	25617604	Loss	24287744	36092009
NM_001040130	Tmem141	780	2	0	25620065	25622002	25620516	25621987	Loss	24287744	36092009	12
NM_001109993	Tmem141	780	2	0	25620065	25622005	25620516	25621635	Loss	24287744	36092009	12
NM_007995	Fcna	780	2	0	25624666	25627974	25624840	25627836	Loss	24287744	36092009
NM_033145	Lcn8	780	2	1	25653117	25656216	25653139	25656114	Loss	24287744	36092009	20
NM_007947	Lcn5	780	2	1	25657951	25661645	25657980	25661554	Loss	24287744	36092009
NM_001276257	Lcn5	780	2	1	25657951	25661645	25657980	25661449	Loss	24287744	36092009
NM_001042630	Lcn5	780	2	1	25657951	25662230	25657980	25661886	Loss	24287744	36092009
NM_177840	Lcn6	780	2	1	25676785	25681607	25676815	25681455	Loss	24287744	36092009	11
NM_001276448	Lcn6	780	2	1	25676785	25681607	25676815	25681567	Loss	24287744	36092009	11
NM_178036	Lcn10	780	2	1	25682725	25686081	25682785	25685584	Loss	24287744	36092009	11
NM_153558	Obp2a	781	2	1	25700073	25703326	25700090	25702752	Loss	24287744	36092009	22
NM_023326	Bmyc	781	2	1	25706878	25707719	25706925	25707438	Loss	24287744	36092009
NM_001099301	Obp2b	781	2	1	25737008	25740097	25737056	25739614	Loss	24287744	36092009	17
NM_010694	Lcn3	781	2	1	25765568	25768099	25765572	25767983	Loss	24287744	36092009
NM_001100455	Lcn11	781	2	1	25777016	25780279	25777035	25780183	Loss	24287744	36092009
NR_045340	Gm13539	781	2	1	25784616	25787022	25787022	25787022	Loss	24287744	36092009
NM_001039095	Glt6d1	781	2	0	25793966	25815836	25794056	25814198	Loss	24287744	36092009	67
NM_029959	Lcn9	782	2	1	25823152	25825537	25823159	25824916	Loss	24287744	36092009	24
NM_001001714	Sohlh1	782	2	0	25842996	25847248	25843156	25847195	Loss	24287744	36092009	47
NM_001145403	Kcnt1	782	2	1	25863853	25916117	25863967	25916117	Loss	24287744	36092009	162
NM_175462	Kcnt1	782	2	1	25877860	25918273	25877880	25916117	Loss	24287744	36092009	162
NM_001276361	Camsap1	97	2	0	25926837	25983282	25929725	25982938	Loss	24287744	36092009	159
NM_001276359	Camsap1	97	2	0	25926837	25983282	25929725	25982938	Loss	24287744	36092009	159
NM_001276360	Camsap1	97	2	0	25926837	25983282	25929725	25982938	Loss	24287744	36092009	159
NM_133835	Ubac1	783	2	0	25996957	26021760	25998951	26021534	Loss	24287744	36092009	44
NM_026495	Nacc2	97	2	0	26055535	26122811	26059961	26090422	Loss	24287744	36092009	18
NM_001037098	Nacc2	97	2	0	26055535	26092396	26059961	26090422	Loss	24287744	36092009	18
NM_001256522	C330006A16Rik	784	2	0	26136806	26139543	26138382	26138802	Loss	24287744	36092009
NM_001256521	C330006A16Rik	784	2	0	26136807	26140506	26138382	26138802	Loss	24287744	36092009
NM_001039653	Lhx3	784	2	0	26200211	26206556	26201092	26206438	Loss	24287744	36092009	29
NM_153559	Qsox2	12	2	0	26209129	26237420	26209590	26237352	Loss	24287744	36092009	68
NM_177841	4932418E24Rik	785	2	0	26271646	26294557	26271742	26294383	Loss	24287744	36092009
NM_001199146	Gpsm1	98	2	1	26315532	26348237	26315652	26347013	Loss	24287744	36092009	41
NM_153410	Gpsm1	98	2	1	26315532	26348237	26315652	26347013	Loss	24287744	36092009	41
NM_001199147	Gpsm1	98	2	1	26319769	26348237	26319862	26347013	Loss	24287744	36092009	41
NM_001139504	Dnlz	786	2	0	26348117	26352110	26351349	26352012	Loss	24287744	36092009	8
NM_026828	Dnlz	786	2	0	26348117	26352110	26350404	26352012	Loss	24287744	36092009	8
NM_001139503	Dnlz	786	2	0	26348117	26352110	26350549	26352012	Loss	24287744	36092009	8
NM_001037747	Card9	786	2	0	26352311	26359547	26352311	26359547	Loss	24287744	36092009	50
NR_033572	Snapc4	786	2	0	26362764	26380653	26380653	26380653	Loss	24287744	36092009	92
NM_172339	Snapc4	786	2	0	26362764	26380653	26363657	26378623	Loss	24287744	36092009	92
NM_001085408	Sdccag3	786	2	0	26382799	26389316	26383597	26389218	Loss	24287744	36092009	43
NM_001085407	Sdccag3	786	2	0	26382799	26389316	26383597	26389218	Loss	24287744	36092009	43	Chr9q33.3-34.3
NM_026563	Sdccag3	786	2	0	26382799	26389316	26383597	26389218	Loss	24287744	36092009	43
NM_173180	Pmpca	786	2	1	26389347	26397121	26389364	26395588	Loss	24287744	36092009	36
NM_033134	Inpp5e	786	2	0	26396248	26409188	26397838	26408587	Loss	24287744	36092009	24
NM_153125	Sec16a	786	2	0	26409430	26445216	26410884	26442001	Loss	24287744	36092009	149
NM_008714	Notch1	98	2	0	26457901	26503822	26459530	26503558	Loss	24287744	36092009	1722
NR_105962	Mir6996	786	2	0	26470058	26470119	26470119	26470119	Loss	24287744	36092009
NM_178444	Egfl7	787	2	1	26581055	26592682	26589077	26592440	Loss	24287744	36092009	15
NM_198724	Egfl7	787	2	1	26583863	26592682	26589077	26592440	Loss	24287744	36092009	15
NM_198725	Egfl7	787	2	1	26583863	26592682	26589077	26592440	Loss	24287744	36092009	15
NM_001164564	Egfl7	787	2	1	26586629	26592682	26589077	26592440	Loss	24287744	36092009	15
NR_029541	Mir126	787	2	1	26591356	26591429	26591429	26591429	Loss	24287744	36092009
NR_106155	Mir126b	787	2	0	26591362	26591420	26591420	26591420	Loss	24287744	36092009
NM_026212	Agpat2	787	2	0	26593056	26604417	26593586	26604210	Loss	24287744	36092009	19
NM_019833	Fam69b	788	2	1	26628456	26636497	26628636	26636351	Loss	24287744	36092009	26
NR_024068	Snhg7	788	2	0	26637175	26640244	26640244	26640244	Loss	24287744	36092009
NR_028572	Snora43	788	2	0	26637846	26637985	26637985	26637985	Loss	24287744	36092009
NR_028571	Snora17	788	2	0	26639189	26639321	26639321	26639321	Loss	24287744	36092009
NM_010695	Lcn4	788	2	0	26667673	26671282	26667874	26671267	Loss	24287744	36092009
NM_030718	Abo	789	2	0	26842502	26864979	26843186	26864883	Loss	24287744	36092009	31
NM_009298	Surf6	790	2	0	26890771	26902813	26892245	26902787	Loss	24287744	36092009	35
NM_011513	Med22	790	2	0	26905266	26910642	26908082	26910415	Loss	24287744	36092009	14
NM_001033908	Med22	790	2	0	26905266	26910642	26905803	26910415	Loss	24287744	36092009	14
NM_013721	Rpl7a	790	2	1	26910806	26913311	26910827	26913269	Loss	24287744	36092009	14
NM_013677	Surf1	790	2	0	26913377	26916530	26913435	26916331	Loss	24287744	36092009	15
NM_001271724	Surf1	790	2	0	26913377	26916530	26913435	26916331	Loss	24287744	36092009	15
NR_073420	Surf1	790	2	0	26913377	26916530	26916530	26916530	Loss	24287744	36092009	15
NM_013678	Surf2	790	2	1	26916420	26920170	26916425	26919813	Loss	24287744	36092009	9
NM_011512	Surf4	790	2	0	26920040	26933511	26921904	26933322	Loss	24287744	36092009	26
NM_198628	Gm711	790	2	1	26934068	26953496	26935322	26953391	Loss	24287744	36092009
NM_207234	Rexo4	790	2	0	26953562	26964386	26954476	26964318	Loss	24287744	36092009	28
NM_001001322	Adamts13	98	2	1	26973415	27009625	26973536	27009447	Loss	24287744	36092009	123
NM_029862	Cacfd1	791	2	1	27009925	27021089	27009987	27018978	Loss	24287744	36092009	4
NM_001243240	Cacfd1	791	2	1	27009925	27017435	27009987	27015613	Loss	24287744	36092009	4
NM_001243239	Cacfd1	791	2	1	27009925	27016849	27009987	27016012	Loss	24287744	36092009	4
NM_172659	Slc2a6	791	2	0	27021364	27027998	27021913	27027905	Loss	24287744	36092009	38
NM_001177627	Slc2a6	791	2	0	27021366	27027998	27021913	27027905	Loss	24287744	36092009	38
NM_025376	Tmem8c	791	2	0	27061635	27072161	27062187	27072015	Loss	24287744	36092009	32
NM_001159602	Tmem8c	791	2	0	27061635	27067868	27062187	27067751	Loss	24287744	36092009	32
NM_029981	Adamtsl2	791	2	1	27079380	27108613	27081704	27108439	Loss	24287744	36092009	43
NM_175427	Fam163b	98	2	0	27110378	27142477	27112479	27113640	Loss	24287744	36092009	7
NR_040524	Dbhos	792	2	0	27144897	27162703	27162703	27162703	Loss	24287744	36092009
NM_138942	Dbh	792	2	1	27165506	27183204	27165515	27182800	Loss	24287744	36092009	92
NM_138665	Sardh	792	2	0	27188392	27247303	27189518	27244502	Loss	24287744	36092009	111
NM_009500	Vav2	99	2	0	27263634	27426825	27264163	27426479	Loss	24287744	36092009	100
NM_023336	Brd3	794	2	0	27445580	27475398	27448464	27464098	Loss	24287744	36092009	20
NM_001113574	Brd3	794	2	0	27445580	27475673	27448464	27464098	Loss	24287744	36092009	20
NM_001113573	Brd3	794	2	0	27445580	27475673	27448464	27464098	Loss	24287744	36092009	20
NR_106102	Mir7578	794	2	0	27450548	27450630	27450630	27450630	Loss	24287744	36092009
NM_080848	Wdr5	99	2	1	27515146	27536538	27518711	27534857	Loss	24287744	36092009	32
NM_011305	Rxra	796	2	1	27677200	27763319	27677432	27759688	Loss	24287744	36092009	57
NM_015734	Col5a1	99	2	1	27886424	28039510	27886815	28037016	Loss	24287744	36092009	360
NM_010190	Fcnb	799	2	0	28076478	28084878	28076574	28084857	Loss	24287744	36092009
NM_001038613	Olfm1	800	2	1	28193092	28230736	28193396	28229728	Loss	24287744	36092009	68
NM_001038614	Olfm1	800	2	1	28193092	28214431	28193396	28214106	Loss	24287744	36092009	68
NM_019498	Olfm1	800	2	1	28205688	28230736	28205949	28229728	Loss	24287744	36092009	68
NM_001038612	Olfm1	800	2	1	28205688	28214431	28205949	28214106	Loss	24287744	36092009	68
NM_001005420	Ppp1r26	802	2	1	28447940	28455508	28450359	28453851	Loss	24287744	36092009
NM_027040	1700007K13Rik	802	2	0	28462000	28466324	28462245	28466269	Loss	24287744	36092009
NM_080452	Mrps2	802	2	1	28468065	28471177	28468099	28470008	Loss	24287744	36092009	24
NM_001166031	Mrps2	802	2	1	28468065	28471177	28468099	28470008	Loss	24287744	36092009	24
NM_139197	Gbgt1	802	2	1	28496890	28505415	28497765	28505395	Loss	24287744	36092009	27
NM_009058	Ralgds	802	2	1	28513166	28553082	28513542	28552267	Loss	24287744	36092009	63
NM_001145834	Ralgds	802	2	1	28513166	28553082	28513542	28552267	Loss	24287744	36092009	63
NM_001145836	Ralgds	802	2	1	28533463	28553082	28533550	28552267	Loss	24287744	36092009	63
NM_001145835	Ralgds	802	2	1	28533463	28553082	28533550	28552267	Loss	24287744	36092009	63
NM_009885	Cel	802	2	0	28555819	28563362	28556057	28563362	Loss	24287744	36092009	79
NM_148928	Gtf3c5	100	2	0	28566262	28583279	28567632	28582977	Loss	24287744	36092009	49
NM_008114	Gfi1b	803	2	0	28609449	28621982	28610024	28615376	Loss	24287744	36092009	39
NM_001160406	Gfi1b	803	2	0	28609449	28621982	28610024	28615376	Loss	24287744	36092009	39
NM_022887	Tsc1	803	2	1	28641242	28691167	28658684	28687173	Loss	24287744	36092009	172
NM_027283	1700026L06Rik	803	2	0	28692079	28699651	28692140	28696050	Loss	24287744	36092009
NM_001033874	Ak8	100	2	1	28700160	28813165	28700190	28813065	Loss	24287744	36092009	51
NR_037271	Mir3088	804	2	1	28733277	28733351	28733351	28733351	Loss	24287744	36092009
NM_001166033	Gtf3c4	100	2	0	28822299	28840360	28826732	28835295	Loss	24287744	36092009	60
NM_172977	Gtf3c4	100	2	0	28822299	28840360	28826732	28840227	Loss	24287744	36092009	60
NM_001033294	Ddx31	805	2	1	28840405	28905575	28840851	28904757	Loss	24287744	36092009	70
NM_001164186	Barhl1	805	2	0	28907679	28916440	28909627	28915679	Loss	24287744	36092009	38
NM_019446	Barhl1	805	2	0	28907679	28916421	28909627	28915679	Loss	24287744	36092009	38
NM_001166705	1700101E01Rik	100	2	0	28955480	29055066	28955537	29055008	Loss	24287744	36092009
NM_001085514	1700101E01Rik	806	2	0	29051896	29055066	29052173	29055008	Loss	24287744	36092009
NM_009442	Ttf1	806	2	1	29060262	29087650	29064625	29086125	Loss	24287744	36092009	87
NM_198033	Setx	807	2	1	29124991	29182471	29126886	29180125	Loss	24287744	36092009	254
NM_133501	Ntng2	100	2	0	29194820	29248040	29194820	29248040	Loss	24287744	36092009	72
NM_133500	Ntng2	100	2	0	29194820	29248040	29194820	29248040	Loss	24287744	36092009	72
NR_029460	6530402F18Rik	808	2	0	29245115	29252993	29252993	29252993	Loss	24287744	36092009
NM_026896	Med27	12	2	1	29346835	29524788	29346844	29524501	Loss	24287744	36092009	40
NR_105753	Mir133c	809	2	0	29475214	29475294	29475294	29475294	Loss	24287744	36092009	106
NM_054050	Rapgef1	101	2	1	29619719	29740363	29620002	29738070	Loss	24287744	36092009	106
NM_001039087	Rapgef1	101	2	1	29619719	29740363	29620002	29738070	Loss	24287744	36092009	106
NM_001039086	Rapgef1	101	2	1	29619719	29740363	29620002	29738070	Loss	24287744	36092009
NM_001177392	Gm13547	812	2	1	29761527	29764089	29761563	29763988	Loss	24287744	36092009
NR_027344	Trub2	812	2	0	29776110	29787671	29787671	29787671	Loss	24287744	36092009	26
NM_145520	Trub2	812	2	0	29776110	29787671	29777630	29787611	Loss	24287744	36092009	26
NM_178693	Coq4	812	2	1	29788262	29797743	29788284	29796579	Loss	24287744	36092009	21
NM_011989	Slc27a4	812	2	1	29802679	29817522	29804165	29815733	Loss	24287744	36092009	43
NM_026615	Urm1	812	2	1	29827388	29844996	29827400	29843171	Loss	24287744	36092009	10
NR_029838	Mir219-2	812	2	0	29845630	29845727	29845727	29845727	Loss	24287744	36092009
NR_106110	Mir219b	812	2	1	29845646	29845711	29845711	29845711	Loss	24287744	36092009
NM_207298	Cercam	812	2	1	29869493	29882840	29869537	29881948	Loss	24287744	36092009	63
NM_001113214	Odf2	813	2	1	29889719	29922538	29893046	29922434	Loss	24287744	36092009	95
NM_001177661	Odf2	813	2	1	29889719	29922538	29889757	29922434	Loss	24287744	36092009	95
NM_001113213	Odf2	813	2	1	29889719	29931746	29893046	29930661	Loss	24287744	36092009	95
NM_001177659	Odf2	813	2	1	29889719	29931746	29893046	29930661	Loss	24287744	36092009	95
NM_013615	Odf2	813	2	1	29890062	29922538	29890970	29922434	Loss	24287744	36092009	95
NM_028923	Gle1	813	2	1	29935408	29959432	29935499	29958515	Loss	24287744	36092009	50
NM_001177668	Sptan1	101	2	1	29965559	30031450	29978379	30031096	Loss	24287744	36092009	215
NM_001177667	Sptan1	101	2	1	29965559	30031450	29978379	30031096	Loss	24287744	36092009	215
NM_001076554	Sptan1	101	2	1	29965559	30031450	29978379	30031096	Loss	24287744	36092009	215
NR_105963	Mir6997	813	2	1	29995949	29996020	29996020	29996020	Loss	24287744	36092009
NM_001008498	Wdr34	814	2	0	30031557	30048879	30031733	30048869	Loss	24287744	36092009	32
NM_023871	Set	814	2	1	30061995	30072577	30062171	30070942	Loss	24287744	36092009	19
NM_001204875	Set	814	2	1	30066473	30072577	30066820	30070942	Loss	24287744	36092009	19
NM_153805	Pkn3	814	2	1	30078765	30091019	30078775	30090735	Loss	24287744	36092009	67
NM_025428	Zdhhc12	814	2	0	30090943	30093635	30091244	30093588	Loss	24287744	36092009	16
NM_001037762	Zdhhc12	814	2	0	30090943	30093635	30091244	30093588	Loss	24287744	36092009	16
NM_178694	Zer1	814	2	0	30097282	30124454	30098785	30113403	Loss	24287744	36092009	56
NM_146252	Tbc1d13	101	2	1	30133870	30152013	30133889	30149765	Loss	24287744	36092009	32
NM_007931	Endog	815	2	1	30171523	30174069	30171574	30173973	Loss	24287744	36092009	10
NM_172660	D2Wsu81e	815	2	0	30173446	30178459	30174092	30178425	Loss	24287744	36092009
NM_172404	Ccbl1	815	2	0	30185130	30205699	30185503	30194106	Loss	24287744	36092009	37
NR_028299	1700084E18Rik	815	2	0	30237197	30237631	30237631	30237631	Loss	24287744	36092009
NM_177725	Lrrc8a	815	2	1	30237768	30263790	30255175	30262123	Loss	24287744	36092009	75
NM_001252568	Phyhd1	101	2	1	30266202	30282149	30266611	30281815	Loss	24287744	36092009	26
NM_172267	Phyhd1	101	2	1	30266202	30282149	30266611	30281815	Loss	24287744	36092009	26
NM_001281829	Phyhd1	101	2	1	30266720	30282149	30266908	30281815	Loss	24287744	36092009	26
NM_001252571	Phyhd1	101	2	1	30266818	30282149	30266908	30281815	Loss	24287744	36092009	26
NM_001252570	Phyhd1	101	2	1	30266818	30282149	30266908	30281815	Loss	24287744	36092009	26
NM_177648	Dolk	816	2	0	30284228	30286354	30284426	30286031	Loss	24287744	36092009	45
NM_198304	Nup188	816	2	1	30286432	30344262	30286438	30343878	Loss	24287744	36092009	156
NM_139302	Sh3glb2	816	2	0	30344808	30359231	30345319	30359205	Loss	24287744	36092009	35
NM_001242407	Fam73b	816	2	1	30364232	30385519	30367691	30384135	Loss	24287744	36092009	45
NM_175392	Fam73b	816	2	1	30364334	30385519	30367691	30384135	Loss	24287744	36092009	45
NM_020329	Dolpp1	816	2	1	30392415	30400527	30392436	30399178	Loss	24287744	36092009	19
NM_007760	Crat	12	2	0	30400475	30415748	30402577	30415338	Loss	24287744	36092009	46
NM_138748	Ppp2r4	817	2	1	30416049	30447807	30416301	30446454	Loss	24287744	36092009	32
NM_030244	Ier5l	817	2	0	30472640	30474199	30472790	30474011	Loss	24287744	36092009	1
NM_030137	Cstad	818	2	1	30595043	30608945	30595069	30608469	Loss	24287744	36092009
NR_037272	Mir3089	819	2	1	30721209	30721293	30721293	30721293	Loss	24287744	36092009
NR_028486	1700001O22Rik	102	2	0	30795562	30803664	30803664	30803664	Loss	24287744	36092009
NR_028487	1700001O22Rik	102	2	0	30795562	30803664	30803664	30803664	Loss	24287744	36092009
NM_198000	1700001O22Rik	819	2	0	30795562	30801737	30795694	30801557	Loss	24287744	36092009
NM_170592	Ntmt1	820	2	1	30807976	30823014	30819670	30822618	Loss	24287744	36092009
NM_133346	Asb6	820	2	0	30823097	30828300	30823839	30828186	Loss	24287744	36092009	32
NM_009116	Prrx2	820	2	1	30845366	30881247	30845434	30880930	Loss	24287744	36092009	11
NM_022415	Ptges	820	2	0	30889470	30903297	30892576	30903218	Loss	24287744	36092009	8
NM_133673	Tor1b	821	2	1	30953000	30959015	30953024	30957053	Loss	24287744	36092009	22
NM_144884	Tor1a	821	2	0	30960560	30967918	30960946	30967854	Loss	24287744	36092009	40
NM_144885	BC005624	821	2	0	30972832	30981941	30973209	30981860	Loss	24287744	36092009
NM_028846	Usp20	821	2	1	30982278	31022655	30998787	31021484	Loss	24287744	36092009	63
NM_001177649	Fnbp1	102	2	0	31026205	31142008	31028875	31141802	Loss	24287744	36092009	12
NM_001177648	Fnbp1	102	2	0	31026205	31142008	31028875	31141802	Loss	24287744	36092009	12
NM_001177650	Fnbp1	102	2	0	31026205	31096500	31028875	31096134	Loss	24287744	36092009	12
NM_001038700	Fnbp1	102	2	0	31026205	31142008	31028875	31141802	Loss	24287744	36092009	12
NM_019406	Fnbp1	102	2	0	31053234	31142008	31053990	31141802	Loss	24287744	36092009	12
NR_040334	D330023K18Rik	822	2	0	31151048	31152291	31152291	31152291	Loss	24287744	36092009
NM_178760	Gpr107	102	2	1	31152315	31216567	31152358	31214340	Loss	24287744	36092009	34
NM_019681	Ncs1	823	2	1	31245922	31295471	31246178	31287385	Loss	24287744	36092009	23
NM_007494	Ass1	825	2	1	31470269	31520670	31476890	31520417	Loss	24287744	36092009	44
NR_002687	Gm5424	825	2	1	31470307	31520629	31520629	31520629	Loss	24287744	36092009
NM_001033389	Fubp3	103	2	1	31572724	31617519	31572869	31615652	Loss	24287744	36092009	44
NR_105964	Mir6998	826	2	1	31612420	31612484	31612484	31612484	Loss	24287744	36092009
NM_001123362	Prdm12	826	2	1	31640036	31655795	31640098	31654484	Loss	24287744	36092009	28
NM_144886	Exosc2	826	2	1	31670736	31681307	31670739	31680570	Loss	24287744	36092009	17
NM_001112703	Abl1	103	2	1	31688536	31804362	31689806	31801899	Loss	24287744	36092009	1588
NM_001283046	Abl1	103	2	1	31688536	31804362	31690698	31801899	Loss	24287744	36092009	1588
NM_001283047	Abl1	103	2	1	31688536	31804362	31784665	31801899	Loss	24287744	36092009	1588
NM_009594	Abl1	827	2	1	31759938	31804362	31760036	31801899	Loss	24287744	36092009	1588
NM_001283045	Abl1	827	2	1	31760172	31804362	31760391	31801899	Loss	24287744	36092009	1588
NM_183424	Qrfp	827	2	0	31806167	31810518	31808543	31808918	Loss	24287744	36092009	20
NM_178887	Fibcd1	827	2	0	31813289	31846005	31816437	31845782	Loss	24287744	36092009	39
NM_011836	Lamc3	828	2	1	31887280	31946535	31887343	31945414	Loss	24287744	36092009	196
NM_145144	Aif1l	828	2	1	31950302	31973442	31950350	31970990	Loss	24287744	36092009	8
NM_172268	Nup214	103	2	1	31974449	32053975	31974563	32052152	Loss	24287744	36092009	187
NR_106135	Mir7674	829	2	1	32050945	32051008	32051008	32051008	Loss	24287744	36092009
NM_175511	Fam78a	829	2	0	32066884	32083705	32069244	32082906	Loss	24287744	36092009	34
NM_145521	Ppapdc3	829	2	1	32095650	32110820	32095811	32109973	Loss	24287744	36092009	27
NM_001159634	Prrc2b	830	2	1	32151147	32234537	32182511	32230742	Loss	24287744	36092009	148
NM_172661	Prrc2b	830	2	1	32151147	32234537	32182511	32230650	Loss	24287744	36092009	148
NM_145145	Pomt1	103	2	1	32236682	32255005	32236705	32254444	Loss	24287744	36092009	68
NM_011675	Uck1	831	2	0	32255001	32260105	32256029	32260034	Loss	24287744	36092009	29
NM_175190	Swi5	831	2	0	32278815	32288068	32279066	32281795	Loss	24287744	36092009
NM_001080968	Golga2	831	2	1	32288252	32307921	32288312	32306620	Loss	24287744	36092009	76
NM_133852	Golga2	831	2	1	32288252	32307921	32288312	32306620	Loss	24287744	36092009	76
NM_010065	Dnm1	831	2	0	32308470	32353304	32309564	32353209	Loss	24287744	36092009	74
NR_029811	Mir199b	831	2	1	32318459	32318569	32318569	32318569	Loss	24287744	36092009
NM_001252536	Ciz1	103	2	1	32363009	32378313	32363809	32378170	Loss	24287744	36092009	79
NM_001252538	Ciz1	103	2	1	32363009	32378313	32363809	32378170	Loss	24287744	36092009	79
NM_001252534	Ciz1	103	2	1	32363197	32378313	32363809	32378170	Loss	24287744	36092009	79
NM_001252537	Ciz1	103	2	1	32363197	32378313	32363809	32378170	Loss	24287744	36092009	79
NM_028412	Ciz1	103	2	1	32363197	32378313	32363809	32378170	Loss	24287744	36092009	79
NM_198001	1110008P14Rik	832	2	0	32379100	32381915	32379360	32381770	Loss	24287744	36092009
NM_008491	Lcn2	832	2	0	32384636	32387739	32384864	32387717	Loss	24287744	36092009	14
NM_133783	Ptges2	832	2	1	32395889	32402740	32396274	32402328	Loss	24287744	36092009	14
NM_146118	Slc25a25	832	2	0	32414486	32451470	32416137	32451324	Loss	24287744	36092009	43
NM_001164358	Slc25a25	832	2	0	32414486	32431151	32416137	32430747	Loss	24287744	36092009	43
NM_001164357	Slc25a25	832	2	0	32414486	32451470	32416137	32451324	Loss	24287744	36092009	43
NM_194335	Naif1	832	2	1	32450456	32455476	32452438	32455269	Loss	24287744	36092009	37
NM_153560	Fam102a	833	2	1	32535358	32569750	32536086	32567440	Loss	24287744	36092009	34
NM_010073	Dpm2	833	2	1	32570857	32573571	32570909	32573017	Loss	24287744	36092009	7
NM_198191	Pip5kl1	833	2	1	32575818	32583779	32575864	32583540	Loss	24287744	36092009	19
NM_001276425	St6galnac4	833	2	1	32587077	32599696	32587669	32597203	Loss	24287744	36092009	33
NM_011373	St6galnac4	833	2	1	32587077	32599696	32587669	32597203	Loss	24287744	36092009	33
NM_001025311	St6galnac6	833	2	1	32599708	32620804	32599779	32619529	Loss	24287744	36092009	37
NM_016973	St6galnac6	833	2	1	32606960	32620804	32608070	32619529	Loss	24287744	36092009	37
NM_001025310	St6galnac6	833	2	1	32606960	32620804	32609301	32619529	Loss	24287744	36092009	37
NM_001198790	Ak1	833	2	1	32621757	32635058	32628481	32633709	Loss	24287744	36092009	15
NM_001198791	Ak1	833	2	1	32625436	32635058	32628481	32633709	Loss	24287744	36092009	15
NM_001198792	Ak1	833	2	1	32628389	32635058	32628481	32633709	Loss	24287744	36092009	15
NM_021515	Ak1	833	2	1	32629499	32635058	32629561	32633709	Loss	24287744	36092009	15
NM_001146350	Eng	834	2	1	32646594	32682669	32646957	32681386	Loss	24287744	36092009	48
NM_001146348	Eng	834	2	1	32646594	32682669	32646957	32681561	Loss	24287744	36092009	48
NM_007932	Eng	834	2	1	32646594	32682669	32646957	32681561	Loss	24287744	36092009	48
NM_010236	Fpgs	834	2	0	32682608	32694175	32683058	32694126	Loss	24287744	36092009	33
NR_106168	Mir8093	834	2	0	32687629	32687766	32687766	32687766	Loss	24287744	36092009
NM_130860	Cdk9	834	2	0	32705781	32712784	32707923	32712656	Loss	24287744	36092009	1
NR_037217	Mir2861	834	2	0	32712806	32712888	32712888	32712888	Loss	24287744	36092009
NR_039536	Mir3960	834	2	0	32712899	32712972	32712972	32712972	Loss	24287744	36092009
NM_013781	Sh2d3c	834	2	1	32721054	32755007	32721158	32754571	Loss	24287744	36092009	63
NR_045535	Sh2d3c	834	2	1	32721054	32755007	32755007	32755007	Loss	24287744	36092009	63
NM_001252547	Sh2d3c	834	2	1	32727688	32755007	32727762	32754571	Loss	24287744	36092009	63
NM_027529	6330409D20Rik	834	2	0	32732620	32741016	32732993	32740760	Loss	24287744	36092009
NM_152800	Tor2a	834	2	1	32757233	32762244	32757299	32761740	Loss	24287744	36092009	16
NR_045485	Tor2a	834	2	1	32757233	32762244	32762244	32762244	Loss	24287744	36092009	16
NM_177384	Ttc16	104	2	0	32762176	32775383	32762340	32775348	Loss	24287744	36092009	60
NM_178595	Ptrh1	835	2	1	32775820	32777593	32775829	32777304	Loss	24287744	36092009	9
NM_025619	1700019L03Rik	835	2	0	32777412	32784405	32777497	32784387	Loss	24287744	36092009
NR_028273	Snord14a	835	2	1	32777987	32778009	32778009	32778009	Loss	24287744	36092009
NM_001113569	Stxbp1	835	2	0	32787606	32847237	32794603	32847091	Loss	24287744	36092009	56
NM_009295	Stxbp1	835	2	0	32787606	32847232	32789554	32847091	Loss	24287744	36092009	56
NM_146119	Fam129b	104	2	1	32876133	32925253	32876349	32924026	Loss	24287744	36092009	83
NM_199302	Lrsam1	836	2	0	32925214	32961255	32926775	32959588	Loss	24287744	36092009	45
NM_009076	Rpl12	836	2	1	32961711	32964045	32961802	32963996	Loss	24287744	36092009	14
NR_002898	Snora65	836	2	1	32963300	32963418	32963418	32963418	Loss	24287744	36092009
NM_019488	Slc2a8	836	2	0	32972988	32982056	32973594	32982013	Loss	24287744	36092009	32
NM_178888	Garnl3	104	2	0	32986365	33087204	32986655	33087089	Loss	24287744	36092009	93
NM_175211	Ralgps1	104	2	0	33136972	33371478	33137679	33340769	Loss	24287744	36092009	45
NM_011923	Angptl2	838	2	1	33215960	33247714	33228215	33246286	Loss	24287744	36092009	49
NM_001085507	Zbtb34	104	2	0	33406107	33431324	33410970	33428132	Loss	24287744	36092009	41
NM_001276332	Zbtb34	104	2	0	33406107	33431324	33410970	33412473	Loss	24287744	36092009	41
NM_027947	Zbtb43	840	2	0	33450287	33468532	33453696	33462353	Loss	24287744	36092009	32
NM_001025594	Zbtb43	840	2	0	33450287	33468532	33453696	33455100	Loss	24287744	36092009	32
NM_010725	Lmx1b	841	2	0	33564535	33640511	33564635	33640511	Loss	24287744	36092009	59
NR_046275	C130021I20Rik	841	2	1	33641192	33645663	33645663	33645663	Loss	24287744	36092009
NM_175184	Mvb12b	105	2	0	33729955	33887946	33733444	33887394	Loss	24287744	36092009
NR_045729	Nron	842	2	1	33805815	33813591	33813591	33813591	Loss	24287744	36092009
NM_016768	Pbx3	105	2	0	34171908	34372036	34172880	34371920	Loss	24287744	36092009	47
NM_177345	Mapkap1	13	2	1	34432024	34624950	34432071	34623548	Loss	24287744	36092009	47
NM_025709	Gapvd1	106	2	0	34676982	34755232	34678036	34730647	Loss	24287744	36092009	135
NM_022310	Hspa5	850	2	1	34772089	34776529	34772321	34776113	Loss	24287744	36092009	46
NM_001163434	Hspa5	850	2	1	34772089	34776529	34772321	34776113	Loss	24287744	36092009	46
NM_145522	Rabepk	850	2	0	34778665	34799912	34779236	34799768	Loss	24287744	36092009	42
NM_001164768	Fbxw2	850	2	0	34804363	34823181	34805710	34823047	Loss	24287744	36092009	4
NM_013890	Fbxw2	850	2	0	34804363	34826235	34805710	34823047	Loss	24287744	36092009	4
NM_001164770	Fbxw2	850	2	0	34804363	34826235	34805710	34822660	Loss	24287744	36092009	4
NM_001164769	Fbxw2	850	2	0	34806252	34826235	34807273	34823047	Loss	24287744	36092009	4
NM_001164772	Fbxw2	850	2	0	34811160	34826235	34812761	34823047	Loss	24287744	36092009	4
NM_080554	Psmd5	106	2	0	34852088	34870962	34852575	34870922	Loss	24287744	36092009	35
NM_030021	Cutal	851	2	1	34874435	34892133	34874525	34890382	Loss	24287744	36092009
NM_028716	Phf19	851	2	0	34893754	34913976	34895718	34911796	Loss	24287744	36092009	40
NM_009421	Traf1	851	2	0	34943257	34961772	34943872	34958080	Loss	24287744	36092009	46
NM_010406	Hc	106	2	0	34983330	35061441	34983677	35061383	Loss	24287744	36092009
NM_001243103	AI182371	852	2	0	35081860	35100685	35082480	35100653	Loss	24287744	36092009
NM_001243102	AI182371	852	2	0	35081860	35100685	35082480	35100653	Loss	24287744	36092009
NM_178885	AI182371	852	2	0	35084045	35100685	35084666	35100653	Loss	24287744	36092009
NM_012018	Cep110	106	2	1	35109491	35178822	35111585	35178095	Loss	24287744	36092009
NM_030000	Cep110	853	2	1	35132233	35178822	35133963	35178095	Loss	24287744	36092009
NM_026697	Rab14	853	2	0	35180204	35201120	35182269	35192672	Loss	24287744	36092009	17
NM_001206368	Gsn	106	2	1	35256358	35307902	35283913	35307666	Loss	24287744	36092009	45
NM_001206367	Gsn	106	2	1	35256358	35307902	35283913	35307666	Loss	24287744	36092009	45
NM_001206369	Gsn	854	2	1	35266743	35307902	35283913	35307666	Loss	24287744	36092009	45
NM_146120	Gsn	854	2	1	35282379	35307902	35282463	35307666	Loss	24287744	36092009	45
NM_013515	Stom	854	2	0	35313989	35337009	35315860	35336919	Loss	24287744	36092009	18
NM_029463	4930568D16Rik	854	2	0	35354217	35367729	35354378	35366278	Loss	24287744	36092009
NM_001080709	4930402F06Rik	106	2	0	35375561	35397174	35375657	35390550	Loss	24287744	36092009
NM_001272040	4930402F06Rik	106	2	0	35375561	35397174	35375657	35389594	Loss	24287744	36092009
NM_010283	Ggta1	855	2	0	35400178	35461425	35402108	35423327	Loss	24287744	36092009
NM_001145821	Ggta1	855	2	0	35400178	35461425	35402108	35423327	Loss	24287744	36092009
NR_045894	Gm13446	856	2	0	35549533	35558702	35558702	35558702	Loss	24287744	36092009
NM_001114125	Dab2ip	13	2	1	35558457	35730994	35558572	35729120	Loss	24287744	36092009	96
NM_001114124	Dab2ip	13	2	1	35621980	35730994	35622159	35728225	Loss	24287744	36092009	96
NM_001001602	Dab2ip	857	2	1	35691993	35730994	35692243	35728225	Loss	24287744	36092009	96
NM_029774	Ttll11	107	2	0	35751225	35979624	35752232	35979624	Loss	24287744	36092009	46
NR_040618	9030204H09Rik	858	2	1	35819189	35823385	35823385	35823385	Loss	24287744	36092009
NM_026703	Ndufa8	107	2	0	36036333	36049292	36036503	36049242	Loss	24287744	36092009	21
NM_029309	Morn5	860	2	1	36049472	36079709	36049528	36079588	Loss	24287744	36092009	23
NM_001083127	Lhx6	860	2	0	36081952	36104060	36083995	36103962	Loss	24287744	36092009	40
NM_008500	Lhx6	860	2	0	36081952	36105408	36084054	36105207	Loss	24287744	36092009	40
NM_001083126	Lhx6	860	2	0	36081952	36104060	36084054	36103962	Loss	24287744	36092009	40
NM_001083125	Lhx6	860	2	0	36081952	36105408	36083995	36105207	Loss	24287744	36092009	40
NM_026434	Rbm18	860	2	0	36116078	36136704	36117814	36134247	Loss	24287744	36092009	17
NM_001159635	Rbm18	860	2	0	36116078	36136704	36117814	36134247	Loss	24287744	36092009	17
NR_027515	Rbm18	860	2	0	36116078	36136704	36136704	36136704	Loss	24287744	36092009	17
NM_026422	Mrrf	107	2	1	36136397	36190283	36141473	36189152	Loss	24287744	36092009	23
NM_008969	Ptgs1	861	2	1	36230425	36252269	36230562	36251351	Loss	24287744	36092009	8
NM_146947	Olfr338	862	2	1	36376777	36377698	36376777	36377698	Loss	24287744	36092009
NR_030454	Mir684-1	862	2	1	36389910	36389995	36389995	36389995	Loss	24287744	36092009
NM_146949	Olfr339	862	2	1	36421399	36422329	36421399	36422329	Loss	24287744	36092009
NM_146951	Olfr340	863	2	1	36452586	36453525	36452586	36453525	Loss	24287744	36092009
NM_146950	Olfr341	863	2	0	36479186	36480128	36479186	36480128	Loss	24287744	36092009
NM_146948	Olfr342	863	2	1	36527413	36528352	36527413	36528352	Loss	24287744	36092009
NM_146628	Olfr344	107	2	1	36568599	36569529	36568599	36569529	Loss	24287744	36092009
NM_146945	Olfr345	864	2	1	36640040	36640976	36640040	36640976	Loss	24287744	36092009
NM_146938	Olfr346	864	2	1	36688003	36688933	36688003	36688933	Loss	24287744	36092009
NM_146943	Olfr347	865	2	1	36734322	36735261	36734322	36735261	Loss	24287744	36092009
NM_146944	Olfr348	865	2	1	36786526	36787468	36786526	36787468	Loss	24287744	36092009
NM_146946	Olfr50	865	2	1	36793237	36794176	36793237	36794176	Loss	24287744	36092009
NM_206903	Olfr3	865	2	0	36812148	36813090	36812148	36813090	Loss	24287744	36092009
NM_146627	Olfr350	866	2	1	36850047	36850986	36850047	36850986	Loss	24287744	36092009
NM_146942	Olfr351	866	2	0	36859413	36860346	36859413	36860346	Loss	24287744	36092009
NM_146940	Olfr352	866	2	1	36869567	36870515	36869567	36870515	Loss	24287744	36092009
NM_146941	Olfr353	866	2	0	36889910	36890846	36889910	36890846	Loss	24287744	36092009
NM_146939	Olfr354	866	2	1	36906947	36907901	36906947	36907901	Loss	24287744	36092009
NM_009864	Cdh1	1398	8	1	106603367	106670246	106603494	106668615	Loss	106613465	129397661	545
NM_173037	Tango6	174	8	1	106683067	106851439	106683152	106850355	Loss	106613465	129397661
NM_008217	Has3	1400	8	1	106870241	106882902	106873907	106878828	Loss	106613465	129397661	36
NM_145412	Chtf8	1400	8	0	106883862	106893593	106886301	106887323	Loss	106613465	129397661
NM_011574	Cirh1a	1400	8	1	106893639	106923094	106894592	106922981	Loss	106613465	129397661	52
NM_009229	Sntb2	21	8	1	106935749	107014192	106935801	107011384	Loss	106613465	129397661	23
NM_126165	Vps4a	1401	8	1	107031325	107045756	107031470	107045140	Loss	106613465	129397661	22
NM_026513	Pdf	1401	8	0	107046289	107048614	107047113	107048598	Loss	106613465	129397661	4
NM_139229	Cog8	1401	8	0	107048708	107056737	107048807	107056655	Loss	106613465	129397661	35
NM_025391	Nip7	1401	8	1	107056876	107060928	107056934	107058496	Loss	106613465	129397661	21
NR_028367	Nip7	1401	8	1	107056876	107060928	107060928	107060928	Loss	106613465	129397661	21
NM_001164472	Nip7	1401	8	1	107056876	107060928	107056934	107058496	Loss	106613465	129397661	21
NM_025458	Tmed6	1401	8	0	107061483	107065644	107061593	107065611	Loss	106613465	129397661	20
NM_009353	Terf2	175	8	0	107069401	107096545	107070406	107096509	Loss	106613465	129397661	29
NM_001286200	Terf2	175	8	0	107069401	107096545	107070406	107096509	Loss	106613465	129397661	29
NR_104410	Terf2	175	8	0	107069401	107096545	107096545	107096545	Loss	106613465	129397661	29
NM_001083118	Terf2	175	8	0	107075516	107096545	107076536	107096509	Loss	106613465	129397661	29
NR_106043	Mir7075	1402	8	0	107096024	107096106	107096106	107096106	Loss	106613465	129397661
NM_025558	Cyb5b	1402	8	1	107150660	107187470	107150711	107183668	Loss	106613465	129397661	12
NM_133957	Nfat5	175	8	1	107293469	107379517	107338837	107370653	Loss	106613465	129397661	105
NM_018823	Nfat5	175	8	1	107293469	107379517	107293825	107370653	Loss	106613465	129397661	105
NM_001286260	Nfat5	175	8	1	107293469	107379517	107293825	107378834	Loss	106613465	129397661	105
NM_008706	Nqo1	1404	8	0	107388224	107403205	107388818	107403072	Loss	106613465	129397661	24
NM_026277	Nob1	1404	8	0	107412488	107425038	107412913	107425028	Loss	106613465	129397661	27
NM_025830	Wwp2	175	8	1	107436397	107558595	107452993	107556986	Loss	106613465	129397661	94
NR_029553	Mir140	1405	8	1	107551243	107551313	107551313	107551313	Loss	106613465	129397661
NM_010817	Psmd7	1405	8	0	107580379	107588482	107580883	107588352	Loss	106613465	129397661	32
NR_030569	Mir466g	176	8	0	108470104	108667190	108667190	108667190	Loss	106613465	129397661
NR_077224	3010033K07Rik	1413	8	0	108553251	108584677	108584677	108584677	Loss	106613465	129397661
NM_007496	Zfhx3	176	8	1	108714643	108961636	108792247	108957102	Loss	106613465	129397661	441
NR_037295	Mir3108	1416	8	1	108936859	108936938	108936938	108936938	Loss	106613465	129397661
NR_002928	Gm1943	1419	8	0	109339799	109340908	109340908	109340908	Loss	106613465	129397661
NM_019938	Pmfbp1	1420	8	1	109494026	109542642	109494904	109542404	Loss	106613465	129397661	116
NM_178380	Dhx38	1420	8	0	109548023	109565601	109548398	109562766	Loss	106613465	129397661	103
NM_175646	Txnl4b	1420	8	1	109565985	109574051	109568965	109572859	Loss	106613465	129397661	19
NM_017370	Hp	177	8	0	109575127	109579172	109575270	109579014	Loss	106613465	129397661	30
NM_020046	Dhodh	1421	8	0	109593247	109608673	109594076	109608372	Loss	106613465	129397661	36
NM_181544	Pkd1l3	1421	8	1	109614516	109670721	109614516	109670721	Loss	106613465	129397661	73
NM_001039700	Pkd1l3	1421	8	1	109614516	109672592	109614516	109672592	Loss	106613465	129397661	73
NM_001286454	Pkd1l3	1421	8	1	109614516	109672592	109614516	109672592	Loss	106613465	129397661	73
NM_028018	Ist1	1421	8	0	109671320	109693294	109672447	109683763	Loss	106613465	129397661
NM_001167946	Zfp821	177	8	1	109705545	109724932	109709487	109724618	Loss	106613465	129397661
NM_001286391	Zfp821	177	8	1	109705545	109724932	109722919	109724618	Loss	106613465	129397661
NM_001286393	Zfp821	177	8	1	109705545	109724932	109722919	109724618	Loss	106613465	129397661
NM_029468	Zfp821	177	8	1	109706018	109724932	109709487	109724618	Loss	106613465	129397661
NM_001080930	Atxn1l	1422	8	0	109726450	109737739	109731564	109733628	Loss	106613465	129397661	23
NM_009677	Ap1g1	177	8	1	109778639	109864208	109802949	109860195	Loss	106613465	129397661	93
NR_028532	Snord71	1423	8	1	109839311	109839375	109839375	109839375	Loss	106613465	129397661
NM_001122594	Phlpp2	1423	8	1	109868602	109944671	109868618	109940908	Loss	106613465	129397661	106
NM_212447	Marveld3	1423	8	0	109947908	109962205	109948024	109962107	Loss	106613465	129397661	34
NM_028584	Marveld3	1423	8	0	109952908	109962205	109954130	109962107	Loss	106613465	129397661	34
NM_146214	Tat	1424	8	1	109990435	109999804	109991484	109998889	Loss	106613465	129397661	85
NM_011998	Chst4	1424	8	0	110029074	110039334	110029813	110030980	Loss	106613465	129397661	48
NM_175480	Zfp612	1424	8	1	110079733	110092752	110082718	110090181	Loss	106613465	129397661
NM_007586	Calb2	1425	8	0	110142537	110168206	110143083	110168137	Loss	106613465	129397661	51
NR_030610	Mir544	1425	8	1	110161345	110161365	110161365	110161365	Loss	106613465	129397661
NM_146215	Cmtr2	1425	8	1	110217959	110224489	110221059	110223363	Loss	106613465	129397661
NM_172916	Hydin	178	8	1	110266976	110610253	110267335	110610057	Loss	106613465	129397661	133
NR_105058	Gm21283	1428	8	0	110495365	110502356	110502356	110502356	Loss	106613465	129397661
NM_146216	Vac14	178	8	1	110618637	110720398	110618889	110719969	Loss	106613465	129397661	69
NM_198625	Mtss1l	1429	8	1	110721483	110741400	110721721	110739077	Loss	106613465	129397661	30
NM_001135100	Il34	178	8	0	110741828	110805924	110742278	110755258	Loss	106613465	129397661	29
NM_029646	Il34	178	8	0	110741828	110805924	110742444	110755258	Loss	106613465	129397661	29
NM_133953	Sf3b3	1430	8	0	110810491	110846803	110810940	110844532	Loss	106613465	129397661	112
NR_028559	Snord111	1430	8	0	110838534	110838598	110838598	110838598	Loss	106613465	129397661
NM_133973	Cog4	1430	8	1	110847023	110882234	110847050	110881865	Loss	106613465	129397661	68
NM_172283	Fuk	178	8	0	110882455	110902488	110882966	110899914	Loss	106613465	129397661	68
NR_052009	Fuk	178	8	0	110882455	110902488	110902488	110902488	Loss	106613465	129397661	68
NM_009179	St3gal2	1431	8	1	110919864	110972497	110957711	110970275	Loss	106613465	129397661	24
NM_007916	Ddx19a	1431	8	0	110974990	110997823	110976028	110997723	Loss	106613465	129397661	23
NM_172284	Ddx19b	178	8	0	111003185	111027770	111008249	111027654	Loss	106613465	129397661	18
NM_001190786	Ddx19b	178	8	0	111003185	111031751	111008249	111031723	Loss	106613465	129397661	18
NM_001190800	Ddx19b	178	8	0	111003185	111027770	111008280	111027654	Loss	106613465	129397661	18
NR_039583	Mir3473d	1431	8	0	111016449	111016530	111016530	111016530	Loss	106613465	129397661
NM_146217	Aars	1432	8	1	111033841	111055569	111036929	111055204	Loss	106613465	129397661	70
NM_028274	Exosc6	1432	8	1	111056338	111057664	111056370	111057192	Loss	106613465	129397661	1
NM_181549	Clec18a	1432	8	0	111069496	111081708	111069889	111081641	Loss	106613465	129397661	9
NM_198308	Pdpr	1432	8	1	111094744	111135144	111101866	111135012	Loss	106613465	129397661	71
NR_040364	9430091E24Rik	1432	8	0	111127443	111145498	111145498	111145498	Loss	106613465	129397661
NR_040363	9430091E24Rik	1432	8	0	111127443	111145498	111145498	111145498	Loss	106613465	129397661
NM_009149	Glg1	1433	8	0	111157557	111259202	111157893	111259196	Loss	106613465	129397661	120
NM_146218	Rfwd3	179	8	0	111270943	111300222	111273019	111300180	Loss	106613465	129397661	54
NM_029005	Mlkl	1434	8	0	111311799	111337903	111312024	111333752	Loss	106613465	129397661	54
NM_178086	Fa2h	1434	8	0	111345137	111393821	111346441	111393752	Loss	106613465	129397661	22
NM_001170743	Wdr59	1435	8	0	111448783	111522107	111450843	111521981	Loss	106613465	129397661	75
NM_176923	Wdr59	1435	8	0	111448783	111522107	111450843	111521981	Loss	106613465	129397661	75
NM_001170742	Wdr59	1435	8	0	111448783	111522107	111450843	111521981	Loss	106613465	129397661	75
NR_105819	Mir1957b	1435	8	1	111450199	111450322	111450322	111450322	Loss	106613465	129397661
NM_001168621	Znrf1	179	8	1	111536639	111626030	111537140	111621653	Loss	106613465	129397661	7
NM_133206	Znrf1	179	8	1	111536639	111626030	111537140	111621653	Loss	106613465	129397661	7
NM_001168622	Znrf1	179	8	1	111536639	111626030	111537140	111621653	Loss	106613465	129397661	7
NM_001168623	Znrf1	179	8	1	111538342	111626030	111538342	111621653	Loss	106613465	129397661	7
NM_027570	Ldhd	1436	8	0	111626270	111630322	111627024	111630310	Loss	106613465	129397661	39
NM_001037665	Zfp1	1436	8	1	111643442	111671008	111658426	111670560	Loss	106613465	129397661	31
NM_011742	Zfp1	1436	8	1	111643442	111671011	111658426	111670560	Loss	106613465	129397661	31
NM_025583	Ctrb1	1437	8	0	111686509	111691010	111686586	111690992	Loss	106613465	129397661	8
NR_106044	Mir7076	1437	8	0	111689600	111689674	111689674	111689674	Loss	106613465	129397661
NM_001198839	Bcar1	1437	8	0	111710474	111732136	111710881	111732050	Loss	106613465	129397661	80
NM_009954	Bcar1	1437	8	0	111710474	111743849	111710881	111743700	Loss	106613465	129397661	80
NM_011801	Cfdp1	179	8	0	111768472	111854310	111768696	111854207	Loss	106613465	129397661	21
NM_025781	Tmem170	1438	8	0	111864897	111876675	111866365	111876635	Loss	106613465	129397661
NM_019950	Chst5	1438	8	0	111889134	111910199	111889798	111890986	Loss	106613465	129397661	55
NM_001033321	Tmem231	1438	8	0	111912017	111933791	111913931	111933766	Loss	106613465	129397661	21
NM_026693	Gabarapl2	1439	8	1	111940702	111952915	111940818	111952405	Loss	106613465	129397661	12
NM_013925	Adat1	1439	8	0	111966907	111992302	111968405	111990373	Loss	106613465	129397661	48
NM_001130868	Kars	1439	8	0	111993438	112011354	111993607	112008352	Loss	106613465	129397661	51
NM_001286384	Kars	1439	8	0	111993438	112011354	111993607	112008352	Loss	106613465	129397661	51
NM_053092	Kars	1439	8	0	111993438	112011354	111993607	112011268	Loss	106613465	129397661	51
NM_020584	Terf2ip	1439	8	1	112011358	112020528	112011481	112018234	Loss	106613465	129397661	20
NM_130457	Cntnap4	180	8	1	112570042	112882707	112570134	112881882	Loss	106613465	129397661	160
NR_033584	Gm10280	1447	8	1	113067261	113093333	113093333	113093333	Loss	106613465	129397661
NM_001048143	Mon1b	181	8	1	113635585	113645192	113636121	113642130	Loss	106613465	129397661	59
NM_173015	Mon1b	181	8	1	113635798	113645192	113636121	113642130	Loss	106613465	129397661	59
NM_001048145	Syce1l	1452	8	1	113643212	113655533	113643236	113655464	Loss	106613465	129397661	11
NM_029139	Syce1l	1452	8	1	113643212	113655533	113643236	113655158	Loss	106613465	129397661	11
NM_001286494	Syce1l	1452	8	1	113643212	113655533	113643236	113655464	Loss	106613465	129397661	11
NM_172466	Adamts18	181	8	0	113698136	113848839	113698968	113848476	Loss	106613465	129397661	293
NM_024446	Nudt7	1455	8	1	114133578	114152298	114133665	114152016	Loss	106613465	129397661	49
NM_024437	Nudt7	1455	8	1	114133578	114152305	114133665	114152016	Loss	106613465	129397661	49
NM_173016	Vat1l	22	8	1	114205639	114374070	114205715	114371745	Loss	106613465	129397661	73
NR_045831	4933408N05Rik	1457	8	0	114341160	114351478	114351478	114351478	Loss	106613465	129397661
NM_001007223	Clec3a	182	8	1	114418033	114428133	114418085	114425846	Loss	106613465	129397661	44
NM_019573	Wwox	22	8	1	114439651	115352712	114439771	115351826	Loss	106613465	129397661	17
NM_001025577	Maf	1467	8	0	115703252	115706894	115705750	115706863	Loss	106613465	129397661	26
NM_029297	Dynlrb2	1473	8	1	116505014	116515915	116505046	116515723	Loss	106613465	129397661	19
NM_029441	Cdyl2	184	8	0	116568723	116732991	116575128	116732821	Loss	106613465	129397661	80
NR_046193	4930563M20Rik	184	8	0	116781711	116801412	116801412	116801412	Loss	106613465	129397661		Chr16q21-24.3;
NM_026844	Cmc2	184	8	0	116888684	116921436	116889772	116911208	Loss	106613465	129397661		Chr1q42.13-42.2
NM_028131	Cenpn	1477	8	1	116921739	116941503	116926091	116940917	Loss	106613465	129397661	17
NM_177700	Atmin	1477	8	1	116943392	116960445	116943426	116958059	Loss	106613465	129397661	51
NM_027103	1700030J22Rik	1477	8	0	116969598	116978943	116971136	116973661	Loss	106613465	129397661
NM_026572	Gcsh	1477	8	0	116981827	116993449	116982628	116993426	Loss	106613465	129397661	14
NM_029686	Pkd1l2	184	8	0	116995678	117082449	116995678	117082449	Loss	106613465	129397661	145
NM_001163028	Bcmo1	1478	8	1	117095864	117133720	117096030	117131218	Loss	106613465	129397661	55
NM_021486	Bcmo1	1478	8	1	117095864	117133720	117096030	117133260	Loss	106613465	129397661	55
NM_001081151	Gan	184	8	1	117158134	117205186	117158134	117204328	Loss	106613465	129397661	67
NM_001163262	Cmip	2	8	1	117257018	117461505	117257101	117459382	Loss	106613465	129397661	41
NM_028941	Cmip	2	8	1	117349169	117461505	117349339	117459382	Loss	106613465	129397661	41
NR_106045	Mir7077	1481	8	1	117453022	117453079	117453079	117453079	Loss	106613465	129397661
NR_106046	Mir7078	1481	8	1	117459264	117459328	117459328	117459328	Loss	106613465	129397661
NM_172285	Plcg2	185	8	1	117498290	117635142	117504180	117634827	Loss	106613465	129397661	164
NM_028725	Sdr42e1	1482	8	0	117661398	117671515	117662715	117665054	Loss	106613465	129397661	28
NM_008290	Hsd17b2	185	8	1	117701945	117759029	117701995	117758945	Loss	106613465	129397661	40
NM_026758	Mphosph6	1483	8	0	117791644	117801929	117792185	117801902	Loss	106613465	129397661	16
NM_019707	Cdh13	23	8	1	118283754	119323448	118283853	119323402	Loss	106613465	129397661	1
NM_024219	Hsbp1	1495	8	1	119344537	119348929	119344575	119345731	Loss	106613465	129397661	5
NM_019966	Mlycd	186	8	1	119394891	119411088	119394945	119410521	Loss	106613465	129397661	35
NM_027950	Osgin1	1496	8	1	119437161	119446256	119441435	119445905	Loss	106613465	129397661	40
NM_054095	Necab2	1496	8	1	119446718	119472635	119447054	119472170	Loss	106613465	129397661	41
NM_001009950	Slc38a8	1496	8	0	119479602	119501698	119480748	119501189	Loss	106613465	129397661	67
NM_001167910	Mbtps1	23	8	0	119508151	119558761	119508778	119547562	Loss	106613465	129397661	95
NM_019709	Mbtps1	23	8	0	119508151	119558761	119508778	119547562	Loss	106613465	129397661	95
NM_175185	Hsdl1	1497	8	0	119561977	119575200	119564038	119567985	Loss	106613465	129397661	26
NM_026648	Dnaaf1	1497	8	1	119575234	119598454	119575361	119597665	Loss	106613465	129397661	89
NM_021441	Taf1c	1497	8	0	119597973	119605240	119598610	119604377	Loss	106613465	129397661	64
NM_029428	Adad2	1497	8	1	119612746	119616926	119612780	119616718	Loss	106613465	129397661	61
NM_025734	Kcng4	1497	8	0	119623853	119635680	119625648	119633635	Loss	106613465	129397661	76
NM_023395	Wfdc1	187	8	1	119666364	119688020	119666540	119686319	Loss	106613465	129397661	19
NM_026922	Atp2c2	1498	8	1	119700008	119757718	119700164	119757486	Loss	106613465	129397661	89
NM_028883	Tldc1	1498	8	0	119760586	119778416	119761713	119773418	Loss	106613465	129397661
NM_028071	Cotl1	1499	8	0	119809213	119840579	119810244	119840400	Loss	106613465	129397661	19
NM_146219	Klhl36	1499	8	1	119862304	119876989	119865019	119876849	Loss	106613465	129397661	61
NM_009462	Usp10	187	8	1	119910851	119957557	119910918	119956770	Loss	106613465	129397661	58
NM_030209	Crispld2	1500	8	1	119992469	120052793	120010511	120050337	Loss	106613465	129397661	40
NM_133967	Zdhhc7	1501	8	0	120081094	120101472	120082539	120088068	Loss	106613465	129397661	37
NM_001163762	6430548M08Rik	1501	8	1	120114151	120154574	120145334	120154004	Loss	106613465	129397661
NM_172286	6430548M08Rik	1501	8	1	120114151	120165307	120145334	120161264	Loss	106613465	129397661
NM_001163761	6430548M08Rik	1501	8	1	120114151	120165307	120145334	120161264	Loss	106613465	129397661
NM_001163760	6430548M08Rik	1501	8	1	120144928	120165307	120145334	120161264	Loss	106613465	129397661
NM_001033980	Fam92b	1501	8	0	120166396	120177469	120166571	120177333	Loss	106613465	129397661	30
NM_198671	Gse1	1504	8	1	120488865	120581383	120489114	120578603	Loss	106613465	129397661
NM_001145897	Gse1	1504	8	1	120535856	120581383	120553585	120578603	Loss	106613465	129397661
NM_001145896	Gse1	1504	8	1	120537408	120581383	120537555	120578603	Loss	106613465	129397661
NR_106159	Mir7687	1504	8	1	120538695	120538754	120538754	120538754	Loss	106613465	129397661
NM_178856	Gins2	23	8	0	120581265	120589075	120581685	120589015	Loss	106613465	129397661	15
NM_197988	1190005I06Rik	1505	8	0	120608601	120634382	120608971	120634354	Loss	106613465	129397661
NM_010926	Emc8	1505	8	0	120653913	120668112	120658088	120667978	Loss	106613465	129397661
NM_009941	Cox4i1	1505	8	1	120668289	120674209	120669309	120674107	Loss	106613465	129397661	20
NM_008320	Irf8	1506	8	1	120736375	120756692	120739817	120755175	Loss	106613465	129397661	71
NR_045471	Fendrr	1508	8	0	121054881	121083032	121083032	121083032	Loss	106613465	129397661
NM_010426	Foxf1	1508	8	1	121084385	121088154	121084398	121086879	Loss	106613465	129397661	39
NM_001166482	Mthfsd	1508	8	0	121097556	121108379	121098711	121108303	Loss	106613465	129397661	31
NM_172761	Mthfsd	1508	8	0	121097556	121108379	121098711	121106932	Loss	106613465	129397661	31
NM_013519	Foxc2	1509	8	1	121116170	121118894	121116614	121118099	Loss	106613465	129397661	48
NM_008024	Foxl1	1509	8	1	121127684	121130644	121127961	121128972	Loss	106613465	129397661	44
NM_029597	1700018B08Rik	1512	8	0	121530783	121541954	121531022	121541755	Loss	106613465	129397661
NR_045903	1700030M09Rik	1512	8	1	121544387	121547652	121547652	121547652	Loss	106613465	129397661
NM_133765	Fbxo31	1512	8	0	121549442	121578806	121552222	121578755	Loss	106613465	129397661	43
NM_026160	Map1lc3b	1512	8	1	121590467	121598047	121590524	121596770	Loss	106613465	129397661	15
NM_080855	Zcchc14	23	8	0	121598702	121651933	121602275	121651901	Loss	106613465	129397661	95
NM_020605	Jph3	189	8	1	121730558	121791083	121730622	121789479	Loss	106613465	129397661	109
NM_145605	Klhdc4	1514	8	0	121796307	121829569	121796546	121829480	Loss	106613465	129397661	50
NM_011404	Slc7a5	189	8	0	121881145	121907686	121883039	121907606	Loss	106613465	129397661	36
NM_001033485	BC048644	1515	8	1	121907832	121918428	121917061	121917754	Loss	106613465	129397661
NM_007608	Car5a	1515	8	0	121916137	121944912	121916363	121944793	Loss	106613465	129397661
NM_001110100	Banp	189	8	1	121950491	122029260	121974495	122025635	Loss	106613465	129397661	45
NM_001285981	Banp	189	8	1	121950491	122029260	121974495	122025635	Loss	106613465	129397661	45
NM_001285983	Banp	189	8	1	121950491	122029260	121974495	122025635	Loss	106613465	129397661	45
NM_016812	Banp	189	8	1	121950491	122029260	121974495	122025635	Loss	106613465	129397661	45
NR_106096	Mir7237	1515	8	1	121978023	121978086	121978086	121978086	Loss	106613465	129397661
NM_009569	Zfpm1	189	8	1	122282140	122337247	122282482	122337191	Loss	106613465	129397661	37
NM_133202	Trhr2	1518	8	0	122356966	122360746	122357110	122360699	Loss	106613465	129397661
NM_001029994	Zc3h18	1518	8	1	122376615	122417360	122383413	122416674	Loss	106613465	129397661	103
NM_001029993	Zc3h18	1518	8	1	122376615	122417360	122383413	122416674	Loss	106613465	129397661	103
NM_145834	Il17c	1519	8	1	122422084	122423639	122422084	122423568	Loss	106613465	129397661	9
NM_007806	Cyba	1519	8	0	122424770	122432940	122424877	122432867	Loss	106613465	129397661	17
NR_028354	Mvd	1519	8	0	122433595	122443422	122443422	122443422	Loss	106613465	129397661	30
NM_138656	Mvd	1519	8	0	122433595	122443422	122434094	122443366	Loss	106613465	129397661	30
NR_045696	9330133O14Rik	1519	8	1	122443655	122446476	122446476	122446476	Loss	106613465	129397661
NR_015497	Gm20735	1519	8	0	122445267	122451322	122451322	122451322	Loss	106613465	129397661
NM_013914	Snai3	1519	8	0	122454205	122460692	122454852	122460614	Loss	106613465	129397661	26
NM_001033142	Rnf166	1519	8	0	122466146	122476064	122467168	122476017	Loss	106613465	129397661	3
NM_153775	Ctu2	1519	8	1	122476142	122483092	122476227	122481656	Loss	106613465	129397661	42
NM_001037298	Piezo1	1519	8	0	122481697	122551329	122481981	122551038	Loss	106613465	129397661	90
NM_026014	Cdt1	1520	8	1	122568014	122573130	122568055	122572654	Loss	106613465	129397661	31
NM_009698	Aprt	1520	8	0	122574636	122576907	122574884	122576832	Loss	106613465	129397661	13
NM_001193645	Galns	1520	8	0	122578236	122611487	122579110	122611338	Loss	106613465	129397661	42
NM_016722	Galns	1520	8	0	122578236	122611487	122579110	122611338	Loss	106613465	129397661	42
NM_021502	Trappc2l	1520	8	1	122611625	122615591	122611660	122615436	Loss	106613465	129397661	17
NM_001007462	Pabpn1l	1520	8	0	122619470	122622735	122619733	122622676	Loss	106613465	129397661	16
NR_105821	Mir6396	1520	8	0	122622264	122622375	122622375	122622375	Loss	106613465	129397661
NM_009824	Cbfa2t3	23	8	0	122625135	122699109	122630706	122698893	Loss	106613465	129397661	57
NM_001109873	Cbfa2t3	1520	8	0	122625135	122678175	122630706	122650450	Loss	106613465	129397661	57
NM_177289	Cbfa2t3	1520	8	0	122625135	122678175	122630706	122650450	Loss	106613465	129397661	57
NM_144932	Acsf3	190	8	1	122775504	122817881	122779969	122817536	Loss	106613465	129397661	45
NM_007662	Cdh15	1522	8	1	122848373	122867397	122848487	122867023	Loss	106613465	129397661	67
NM_001081379	Ankrd11	190	8	0	122883821	123042284	122884150	122915987	Loss	106613465	129397661	219
NR_037865	Ankrd11	190	8	0	122883821	123042284	123042284	123042284	Loss	106613465	129397661	219
NR_045268	2810013P06Rik	1523	8	1	123042574	123044602	123044602	123044602	Loss	106613465	129397661
NM_153176	Spg7	190	8	1	123065507	123097751	123065526	123097558	Loss	106613465	129397661	58
NM_016738	Rpl13	1524	8	1	123102349	123105242	123102658	123105202	Loss	106613465	129397661	11
NR_028128	Snord68	1524	8	1	123103057	123103105	123103105	123103105	Loss	106613465	129397661
NR_106047	Mir7079	1524	8	1	123104974	123105043	123105043	123105043	Loss	106613465	129397661
NM_170684	Cpne7	1524	8	1	123117373	123135185	123117496	123134577	Loss	106613465	129397661	62
NR_106048	Mir7080	1524	8	1	123130105	123130172	123130172	123130172	Loss	106613465	129397661
NM_020564	Sult5a1	1524	8	0	123142846	123158280	123143030	123157580	Loss	106613465	129397661
NM_007876	Dpep1	1524	8	1	123186234	123201813	123194082	123201059	Loss	106613465	129397661	45
NM_145606	Chmp1a	190	8	0	123204260	123212788	123205724	123212672	Loss	106613465	129397661	15
NM_177279	Spata33	1525	8	1	123212857	123222045	123212960	123222029	Loss	106613465	129397661
NM_194446	Cdk10	1525	8	1	123224840	123232256	123224881	123231731	Loss	106613465	129397661	1
NM_194444	Cdk10	1525	8	1	123224840	123232256	123226998	123231731	Loss	106613465	129397661	1
NM_030176	Spata2l	1525	8	0	123232257	123236209	123233267	123235820	Loss	106613465	129397661	18
NR_045849	4933417D19Rik	1525	8	1	123235090	123242359	123242359	123242359	Loss	106613465	129397661
NM_028200	Vps9d1	1525	8	0	123242355	123254175	123243095	123254086	Loss	106613465	129397661
NM_020497	Zfp276	1525	8	1	123254194	123270551	123254715	123268040	Loss	106613465	129397661
NM_016925	Fanca	1525	8	0	123268243	123318576	123268441	123318553	Loss	106613465	129397661	104
NM_172287	Spire2	190	8	1	123332712	123369518	123332764	123369394	Loss	106613465	129397661	69
NM_001037878	Tcf25	1526	8	1	123373710	123401892	123373872	123401234	Loss	106613465	129397661	68
NM_001286363	Tcf25	1526	8	1	123373710	123401892	123373872	123401234	Loss	106613465	129397661	68
NM_001037877	Tcf25	1526	8	1	123373710	123404174	123373872	123403155	Loss	106613465	129397661	68
NM_001286362	Tcf25	1526	8	1	123373710	123404174	123373872	123403155	Loss	106613465	129397661	68
NM_025804	Tcf25	1526	8	1	123373710	123404174	123373872	123403155	Loss	106613465	129397661	68
NM_008559	Mc1r	1526	8	1	123407081	123410744	123407509	123408457	Loss	106613465	129397661	26
NM_023279	Tubb3	1526	8	1	123411563	123422010	123411605	123421682	Loss	106613465	129397661	54
NM_001253784	Def8	1526	8	1	123442955	123463899	123446158	123461566	Loss	106613465	129397661	32
NM_054046	Def8	1526	8	1	123442955	123463899	123447797	123461566	Loss	106613465	129397661	32
NM_001253783	Def8	1526	8	1	123442955	123463899	123446169	123461566	Loss	106613465	129397661	32
NM_001281803	Def8	1526	8	1	123443258	123463899	123447797	123461566	Loss	106613465	129397661	32
NR_028260	Afg3l1	1527	8	1	123477861	123503916	123503916	123503916	Loss	106613465	129397661
NM_054070	Afg3l1	1527	8	1	123477861	123503916	123477909	123502066	Loss	106613465	129397661
NM_001170976	Dbndd1	1527	8	0	123504717	123515455	123505680	123515365	Loss	106613465	129397661	12
NM_001170975	Dbndd1	1527	8	0	123505686	123515455	123506680	123515365	Loss	106613465	129397661	12
NM_028146	Dbndd1	1527	8	0	123505686	123515455	123506680	123515365	Loss	106613465	129397661	12
NM_018855	Gas8	1527	8	1	123518834	123536650	123518949	123536522	Loss	106613465	129397661	32
NM_133955	Rhou	1528	8	1	123653928	123663880	123653945	123661316	Loss	106613465	129397661	21
NR_040702	6030466F02Rik	1529	8	1	123733957	123739941	123739941	123739941	Loss	106613465	129397661
NM_009003	Rab4a	1529	8	1	123805995	123835291	123806135	123834130	Loss	106613465	129397661	32
[truncated: 312 more rows]
